# Supplementary material for: 2-Chloro-N-(3,5-dichloro­phen­yl)acetamide
Source: Acta Crystallogr Sect E Struct Rep Online. 2008 Jan 11;64(Pt 2):o420. doi: 10.1107/S1600536808000366 (PMC2960189; doi:10.1107/S1600536808000366)
Supplement: Supplementary file 1 [file e-64-0o420-sup1.cif]

##############################################################################
###                                                                        ###
###        Electronic paper (Acta Crystallographica Section E)             ###
###                                                                        ###
##############################################################################
#                                                                            #
# This CIF contains the data in a paper accepted for publication in Acta     #
# Crystallographica Section E. It conforms to the requirements of Notes      #
# for Authors for Section E, and has been peer reviewed under the auspices   #
# of the IUCr Commission on Journals.                                        #
#                                                                            #
# Full details of the Crystallographic Information File format               #
# are given in the paper "The Crystallographic Information File (CIF):       #
# a New Standard Archive File for Crystallography" by S. R. Hall, F. H.      #
# Allen and I. D. Brown [Acta Cryst. (1991), A47, 655-685].                  #
#                                                                            #
# The current version of the core CIF dictionary is obtainable from          #
# ftp://ftp.iucr.org/pub/cif_core.dic. The current version number is 2.1.    #
#                                                                            #
# Software is freely available for graphical display of the structure(s) in  #
# this CIF.  For information consult the CIF home page http://www.iucr.org/  #
# cif/home.html                                                              #
#                                                                            #
##############################################################################
                                             
data_I
_audit_creation_method     SHELXL-97
_chemical_name_systematic
;
2-Chloro-<i>N</i>-(3,5-dichlorophenyl)acetamide
;
_chemical_name_common     ?
_chemical_formula_moiety     'C8 H6 Cl3 N O'
_chemical_formula_sum     'C8 H6 Cl3 N O'
_chemical_formula_weight     238.49
_chemical_melting_point     ?
_symmetry_cell_setting     monoclinic
_symmetry_space_group_name_H-M     'P 21/n'
_symmetry_space_group_name_HALL     '-P 2yn'
loop_
    _symmetry_equiv_pos_as_xyz
    'x, y, z'
    '-x+1/2, y+1/2, -z+1/2'
    '-x, -y, -z'
    'x-1/2, -y-1/2, z-1/2'
_cell_length_a     4.5670(10)
_cell_length_b     24.350(4)
_cell_length_c     8.903(2)
_cell_angle_alpha     90.00
_cell_angle_beta     102.20(2)
_cell_angle_gamma     90.00
_cell_volume     967.7(3)
_cell_formula_units_Z     4
_cell_measurement_reflns_used     25
_cell_measurement_theta_min     6.22
_cell_measurement_theta_max     23.20
_cell_measurement_temperature     299(2)
_exptl_crystal_description     'long plate'
_exptl_crystal_colour     colourless
_exptl_crystal_size_max     0.60
_exptl_crystal_size_mid     0.35
_exptl_crystal_size_min     0.13
_exptl_crystal_density_diffrn     1.637
_exptl_crystal_density_meas     ?
_exptl_crystal_density_method     'not measured'
_exptl_crystal_F_000     480
_exptl_absorpt_coefficient_mu     8.234
_exptl_absorpt_correction_type     psi-scan
_exptl_absorpt_process_details     '(North <i>et al.</i>,  1968)'
_exptl_absorpt_correction_T_min     0.0633
_exptl_absorpt_correction_T_max     0.3541
_exptl_special_details
;
 ?
;
_diffrn_ambient_temperature     299(2)
_diffrn_radiation_type     CuK\a
_diffrn_radiation_wavelength     1.54180
_diffrn_radiation_source     'fine-focus sealed tube'
_diffrn_radiation_monochromator     graphite
_diffrn_measurement_device_type     'Enraf--Nonius CAD-4'
_diffrn_measurement_method     \w/2\q
_diffrn_detector_area_resol_mean     ?
_diffrn_reflns_number     3732
_diffrn_reflns_av_R_equivalents     0.0735
_diffrn_reflns_av_sigmaI/netI     0.0511
_diffrn_reflns_theta_min     3.63
_diffrn_reflns_theta_max     66.94
_diffrn_reflns_theta_full     66.94
_diffrn_measured_fraction_theta_max     1.000
_diffrn_measured_fraction_theta_full     1.000
_diffrn_reflns_limit_h_min     0
_diffrn_reflns_limit_h_max     5
_diffrn_reflns_limit_k_min     -29
_diffrn_reflns_limit_k_max     23
_diffrn_reflns_limit_l_min     -10
_diffrn_reflns_limit_l_max     10
_diffrn_standards_number     3
_diffrn_standards_interval_count     ?
_diffrn_standards_interval_time     120
_diffrn_standards_decay_%     1.0
_refine_special_details
;
 Refinement of F^2^ against ALL reflections.  The weighted R-factor wR and
 goodness of fit S are based on F^2^, conventional R-factors R are based
 on F, with F set to zero for negative F^2^. The threshold expression of
 F^2^ > 2sigma(F^2^) is used only for calculating R-factors(gt) etc. and is
 not relevant to the choice of reflections for refinement.  R-factors based
 on F^2^ are statistically about twice as large as those based on F, and R-
 factors based on ALL data will be even larger.
;
_reflns_number_total     1730
_reflns_number_gt     1606
_reflns_threshold_expression     >2sigma(I)
_refine_ls_structure_factor_coef     Fsqd
_refine_ls_matrix_type     full
_refine_ls_R_factor_all     0.1005
_refine_ls_R_factor_gt     0.0981
_refine_ls_wR_factor_gt     0.2825
_refine_ls_wR_factor_ref     0.2881
_refine_ls_goodness_of_fit_ref     1.389
_refine_ls_restrained_S_all     1.389
_refine_ls_number_reflns     1730
_refine_ls_number_parameters     118
_refine_ls_number_restraints     0
_refine_ls_hydrogen_treatment     constr
_refine_ls_weighting_scheme     calc
_refine_ls_weighting_details
         'calc w=1/[\s^2^(Fo^2^)+(0.2000P)^2^+0.0000P] where P=(Fo^2^+2Fc^2^)/3'
_atom_sites_solution_hydrogens     geom
_atom_sites_solution_primary     direct
_atom_sites_solution_secondary     difmap
_refine_ls_shift/su_max     0.005
_refine_ls_shift/su_mean     0.001
_refine_diff_density_max     0.572
_refine_diff_density_min     -1.122
_refine_ls_extinction_method     none
_refine_ls_extinction_coef     ?
loop_
    _atom_type_symbol
    _atom_type_description
    _atom_type_scat_dispersion_real
    _atom_type_scat_dispersion_imag
    _atom_type_scat_source
    'C' 'C' 0.0181 0.0091
                         'International Tables Vol C Tables 4.2.6.8 and 6.1.1.4'
    'H' 'H' 0.0000 0.0000
                         'International Tables Vol C Tables 4.2.6.8 and 6.1.1.4'
    'N' 'N' 0.0311 0.0180
                         'International Tables Vol C Tables 4.2.6.8 and 6.1.1.4'
    'O' 'O' 0.0492 0.0322
                         'International Tables Vol C Tables 4.2.6.8 and 6.1.1.4'
    'Cl' 'Cl' 0.3639 0.7018
                         'International Tables Vol C Tables 4.2.6.8 and 6.1.1.4'
_computing_data_collection     'CAD-4-PC (Enraf--Nonius, 1996)'
_computing_cell_refinement     'CAD-4-PC (Enraf--Nonius, 1996)'
_computing_data_reduction     'REDU4 (Stoe & Cie, 1987)'
_computing_structure_solution     'SHELXS97 (Sheldrick, 2008)'
_computing_structure_refinement     'SHELXL97 (Sheldrick, 2008)'
_computing_molecular_graphics     'PLATON (Spek, 2003)'
_computing_publication_material     'SHELXL97 (Sheldrick, 2008)'
loop_
    _atom_site_type_symbol
    _atom_site_label
    _atom_site_fract_x
    _atom_site_fract_y
    _atom_site_fract_z
    _atom_site_U_iso_or_equiv
    _atom_site_adp_type
    _atom_site_calc_flag
    _atom_site_refinement_flags
    _atom_site_occupancy
    _atom_site_disorder_assembly
    _atom_site_disorder_group
    C C1 0.7994(8) 0.15227(14) 0.4676(4) 0.0509(8) Uani d . 1 . .
    C C2 0.9691(7) 0.12475(16) 0.5925(4) 0.0528(9) Uani d . 1 . .
    H H2 0.9617 0.1353 0.6921 0.063 Uiso calc R 1 . .
    C C3 1.1486(9) 0.08169(15) 0.5677(5) 0.0585(10) Uani d . 1 . .
    C C4 1.1657(10) 0.06515(16) 0.4216(5) 0.0639(10) Uani d . 1 . .
    H H4 1.2884 0.0362 0.4059 0.077 Uiso calc R 1 . .
    C C5 0.9960(10) 0.09289(17) 0.3011(5) 0.0615(10) Uani d . 1 . .
    C C6 0.8060(8) 0.13604(15) 0.3183(4) 0.0553(9) Uani d . 1 . .
    H H6 0.6881 0.1533 0.2336 0.066 Uiso calc R 1 . .
    C C7 0.4446(7) 0.23062(14) 0.4049(4) 0.0466(8) Uani d . 1 . .
    C C8 0.3181(8) 0.27475(16) 0.4947(4) 0.0539(9) Uani d . 1 . .
    H H8A 0.4787 0.2992 0.5425 0.065 Uiso calc R 1 . .
    H H8B 0.2388 0.2575 0.5758 0.065 Uiso calc R 1 . .
    N N1 0.6266(7) 0.19666(13) 0.5008(3) 0.0513(8) Uani d . 1 . .
    H H1N 0.6394 0.2030 0.5970 0.062 Uiso calc R 1 . .
    O O1 0.3874(5) 0.22828(12) 0.2651(3) 0.0560(8) Uani d . 1 . .
    Cl Cl1 1.3597(3) 0.04771(4) 0.72484(15) 0.0797(6) Uani d . 1 . .
    Cl Cl2 1.0161(4) 0.07364(6) 0.11529(14) 0.0948(6) Uani d . 1 . .
    Cl Cl3 0.0336(2) 0.31342(4) 0.37802(10) 0.0626(5) Uani d . 1 . .
loop_
    _atom_site_aniso_label
    _atom_site_aniso_U_11
    _atom_site_aniso_U_22
    _atom_site_aniso_U_33
    _atom_site_aniso_U_12
    _atom_site_aniso_U_13
    _atom_site_aniso_U_23
    C1 0.0514(16) 0.0467(17) 0.0520(18) -0.0028(13) 0.0048(14) 0.0006(14)
    C2 0.0540(19) 0.0512(18) 0.0503(18) -0.0072(14) 0.0042(14) -0.0012(14)
    C3 0.057(2) 0.0451(17) 0.068(2) -0.0029(14) -0.0001(17) 0.0021(16)
    C4 0.073(2) 0.0481(17) 0.071(2) 0.0086(17) 0.0157(19) -0.0015(18)
    C5 0.073(2) 0.055(2) 0.059(2) -0.0001(16) 0.0189(17) -0.0056(16)
    C6 0.064(2) 0.0501(19) 0.051(2) -0.0011(15) 0.0115(16) -0.0001(15)
    C7 0.0435(15) 0.0520(17) 0.0421(16) -0.0029(13) 0.0038(12) 0.0003(13)
    C8 0.0540(18) 0.062(2) 0.0406(17) 0.0106(15) -0.0004(13) -0.0021(14)
    N1 0.0544(15) 0.0573(16) 0.0382(14) 0.0062(12) 0.0010(12) -0.0012(12)
    O1 0.0566(14) 0.0654(16) 0.0413(13) 0.0070(11) -0.0002(10) -0.0017(11)
    Cl1 0.0871(9) 0.0616(8) 0.0782(9) 0.0179(5) -0.0100(7) 0.0057(5)
    Cl2 0.1422(14) 0.0816(10) 0.0661(9) 0.0296(7) 0.0342(8) -0.0070(6)
    Cl3 0.0580(7) 0.0717(8) 0.0538(8) 0.0174(4) 0.0023(5) 0.0058(4)
_geom_special_details
;
 All esds (except the esd in the dihedral angle between two l.s. planes)
 are estimated using the full covariance matrix.  The cell esds are taken
 into account individually in the estimation of esds in distances, angles
 and torsion angles; correlations between esds in cell parameters are only
 used when they are defined by crystal symmetry.  An approximate (isotropic)
 treatment of cell esds is used for estimating esds involving l.s. planes.
;
loop_
    _geom_bond_atom_site_label_1
    _geom_bond_atom_site_label_2
    _geom_bond_site_symmetry_2
    _geom_bond_distance
    _geom_bond_publ_flag
    C1 C2 . 1.387(5) ?
    C1 C6 . 1.393(5) ?
    C1 N1 . 1.406(5) ?
    C2 C3 . 1.377(5) ?
    C2 H2 . 0.9300 ?
    C3 C4 . 1.380(6) ?
    C3 Cl1 . 1.732(4) ?
    C4 C5 . 1.363(6) ?
    C4 H4 . 0.9300 ?
    C5 C6 . 1.392(5) ?
    C5 Cl2 . 1.740(4) ?
    C6 H6 . 0.9300 ?
    C7 O1 . 1.218(4) ?
    C7 N1 . 1.343(5) ?
    C7 C8 . 1.524(5) ?
    C8 Cl3 . 1.756(3) ?
    C8 H8A . 0.9700 ?
    C8 H8B . 0.9700 ?
    N1 H1N . 0.8600 ?
loop_
    _geom_angle_atom_site_label_1
    _geom_angle_atom_site_label_2
    _geom_angle_atom_site_label_3
    _geom_angle_site_symmetry_1
    _geom_angle_site_symmetry_3
    _geom_angle
    _geom_angle_publ_flag
    C2 C1 C6 . . 120.5(3) ?
    C2 C1 N1 . . 116.5(3) ?
    C6 C1 N1 . . 123.0(3) ?
    C3 C2 C1 . . 119.3(3) ?
    C3 C2 H2 . . 120.3 ?
    C1 C2 H2 . . 120.3 ?
    C2 C3 C4 . . 121.9(3) ?
    C2 C3 Cl1 . . 118.9(3) ?
    C4 C3 Cl1 . . 119.3(3) ?
    C5 C4 C3 . . 117.5(4) ?
    C5 C4 H4 . . 121.3 ?
    C3 C4 H4 . . 121.3 ?
    C4 C5 C6 . . 123.5(3) ?
    C4 C5 Cl2 . . 118.6(3) ?
    C6 C5 Cl2 . . 117.9(3) ?
    C5 C6 C1 . . 117.3(3) ?
    C5 C6 H6 . . 121.3 ?
    C1 C6 H6 . . 121.3 ?
    O1 C7 N1 . . 126.2(3) ?
    O1 C7 C8 . . 123.1(3) ?
    N1 C7 C8 . . 110.7(3) ?
    C7 C8 Cl3 . . 112.5(2) ?
    C7 C8 H8A . . 109.1 ?
    Cl3 C8 H8A . . 109.1 ?
    C7 C8 H8B . . 109.1 ?
    Cl3 C8 H8B . . 109.1 ?
    H8A C8 H8B . . 107.8 ?
    C7 N1 C1 . . 129.7(3) ?
    C7 N1 H1N . . 115.1 ?
    C1 N1 H1N . . 115.1 ?
loop_
    _geom_torsion_atom_site_label_1
    _geom_torsion_atom_site_label_2
    _geom_torsion_atom_site_label_3
    _geom_torsion_atom_site_label_4
    _geom_torsion_site_symmetry_1
    _geom_torsion_site_symmetry_2
    _geom_torsion_site_symmetry_3
    _geom_torsion_site_symmetry_4
    _geom_torsion
    _geom_torsion_publ_flag
    C6 C1 C2 C3 . . . . 1.1(5) ?
    N1 C1 C2 C3 . . . . -178.5(3) ?
    C1 C2 C3 C4 . . . . 0.3(6) ?
    C1 C2 C3 Cl1 . . . . 179.9(3) ?
    C2 C3 C4 C5 . . . . -0.4(6) ?
    Cl1 C3 C4 C5 . . . . 179.9(3) ?
    C3 C4 C5 C6 . . . . -0.9(6) ?
    C3 C4 C5 Cl2 . . . . 179.2(3) ?
    C4 C5 C6 C1 . . . . 2.1(6) ?
    Cl2 C5 C6 C1 . . . . -177.9(3) ?
    C2 C1 C6 C5 . . . . -2.2(5) ?
    N1 C1 C6 C5 . . . . 177.4(3) ?
    O1 C7 C8 Cl3 . . . . 10.7(5) ?
    N1 C7 C8 Cl3 . . . . -170.4(3) ?
    O1 C7 N1 C1 . . . . 2.0(6) ?
    C8 C7 N1 C1 . . . . -176.8(3) ?
    C2 C1 N1 C7 . . . . 179.5(3) ?
    C6 C1 N1 C7 . . . . 0.0(6) ?
loop_
    _geom_hbond_atom_site_label_D
    _geom_hbond_atom_site_label_H
    _geom_hbond_atom_site_label_A
    _geom_hbond_site_symmetry_A
    _geom_hbond_distance_DH
    _geom_hbond_distance_HA
    _geom_hbond_distance_DA
    _geom_hbond_angle_DHA
    N1 H1N O1 4_666 0.86 2.37 3.019(4) 132.8
    N1 H1N Cl3 4_666 0.86 2.68 3.482(3) 156.4
data_global
_journal_date_recd_electronic     2007-12-19
_journal_date_accepted     2008-01-05
_journal_name_full     'Acta Crystallographica, Section E'
_journal_year     2008
_journal_volume     64
_journal_issue      2
_journal_page_first     o420
_journal_page_last     o420
_journal_paper_category     QO
_journal_coeditor_code     OM2202
_publ_contact_author_name     'Prof. B. Thimme Gowda'
_publ_contact_author_address
;
  Department of Chemistry
  Mangalore University
  Mangalagangotri-574 199
  Mangalore, INDIA
;
_publ_contact_author_email     gowdabt@yahoo.com
_publ_contact_author_fax     '91 824 2287367'
_publ_contact_author_phone     '91 824 2287262'
_publ_section_title
;
2-Chloro-<i>N</i>-(3,5-dichlorophenyl)acetamide
;
loop_
    _publ_author_name
    _publ_author_address
    'B. Thimme Gowda'
; Department of Chemistry
  Mangalore University
  Mangalagangotri 574 199
  Mangalore, India
;
    'Sabine Foro'
; Institute of Materials Science
  Darmstadt University of Technology
  Petersenstrasse 23
  D-64287, Darmstadt,
  Germany
;
    'Hartmut Fuess'
; Institute of Materials Science
  Darmstadt University of Technology
  Petersenstrasse 23
  D-64287, Darmstadt,
  Germany
;
