# Supplementary material for: 2-Chloro-N-(3,5-dichloro­phen­yl)acetamide
Source: Acta Crystallogr Sect E Struct Rep Online. 2008 Jan 11;64(Pt 2):o420. doi: 10.1107/S1600536808000366 (PMC2960189; doi:10.1107/S1600536808000366)
Supplement: Supplementary file 2 [file e-64-0o420-Isup2.hkl]

# 
# h,k,l, Fc-squared, Fo-squared, sigma(Fo-squared) and status flag 
# 
data_I
_shelx_title ' GA65 P21/N' 
_shelx_refln_list_code          4 
_shelx_F_calc_maximum      143.54 
_exptl_crystal_F_000       480.00 
_reflns_d_resolution_high  0.8378 
 
loop_ 
 _symmetry_equiv_pos_as_xyz 
 'x, y, z' 
 '-x+1/2, y+1/2, -z+1/2' 
 '-x, -y, -z' 
 'x-1/2, -y-1/2, z-1/2' 
 
_cell_length_a     4.5670 
_cell_length_b    24.3500 
_cell_length_c     8.9030 
_cell_angle_alpha  90.000 
_cell_angle_beta  102.200 
_cell_angle_gamma  90.000 
 
_shelx_F_squared_multiplier     1.000 
 
loop_ 
 _refln_index_h 
 _refln_index_k 
 _refln_index_l 
 _refln_F_squared_calc 
 _refln_F_squared_meas 
 _refln_F_squared_sigma 
 _refln_observed_status 
   2   0   0     2646.78     2681.35     12.48 o 
   4   0   0        0.74        1.68      0.43 o 
   1   1   0     1388.38     1565.68     70.44 o 
   2   1   0      215.96      268.11     12.17 o 
   3   1   0      145.73      130.32      4.95 o 
   4   1   0       79.66       77.42      1.55 o 
   5   1   0       26.82       16.15      0.41 o 
   0   2   0      877.14      633.83     53.79 o 
   1   2   0       41.66       76.91      2.00 o 
   2   2   0      215.77      253.33     11.64 o 
   3   2   0        3.53        6.18      0.32 o 
   4   2   0       31.24       36.71      2.93 o 
   5   2   0       58.82       33.66      1.74 o 
   1   3   0     1341.35     1479.31     78.32 o 
   2   3   0       24.36       29.28      1.88 o 
   3   3   0      665.07      798.87     36.70 o 
   4   3   0        0.11        1.34      0.82 o 
   5   3   0        6.19        3.36      0.29 o 
   0   4   0      117.22      100.37      1.77 o 
   1   4   0    12089.30    10890.05    172.06 o 
   2   4   0       82.26       93.47      4.68 o 
   3   4   0      379.84      414.83     11.97 o 
   4   4   0       93.56       89.74      5.46 o 
   5   4   0        2.14        1.53      0.82 o 
   1   5   0    20604.36    19135.67    411.64 o 
   2   5   0     1103.52     1232.71      9.33 o 
   3   5   0      267.68      303.78      5.79 o 
   4   5   0       81.38       80.63      1.66 o 
   5   5   0        9.41        5.69      0.31 o 
   0   6   0     6128.27     4999.97    198.63 o 
   1   6   0     2681.47     4017.31     49.26 o 
   2   6   0      196.89      249.32      6.08 o 
   3   6   0       13.24       16.20      0.88 o 
   4   6   0       46.87       67.35      1.49 o 
   5   6   0       10.60        6.22      0.35 o 
   1   7   0      176.63      261.41      6.51 o 
   2   7   0       66.38      140.25      2.75 o 
   3   7   0       52.47       56.68      1.22 o 
   4   7   0      206.96      206.39      9.62 o 
   5   7   0        0.72       -0.12      0.74 o 
   0   8   0    11291.48     8924.40    326.93 o 
   1   8   0       94.15      127.45      4.50 o 
   2   8   0     1115.50     1881.89     12.79 o 
   3   8   0       65.02       82.04      3.95 o 
   4   8   0        2.98        3.96      1.08 o 
   5   8   0       20.35       22.84      0.69 o 
   1   9   0       78.79      100.90      2.54 o 
   2   9   0     3561.88     6624.25     52.95 o 
   3   9   0        8.27       14.14      0.73 o 
   4   9   0        3.64        6.78      0.67 o 
   5   9   0        1.32        1.21      0.45 o 
   0  10   0      530.73      568.22     21.56 o 
   1  10   0       57.08       69.52      3.46 o 
   2  10   0     1068.09     1954.36     48.36 o 
   3  10   0      176.68      255.26      5.07 o 
   4  10   0       82.95      112.15      2.52 o 
   5  10   0       31.89       31.91      0.73 o 
   1  11   0      159.34      164.36      5.09 o 
   2  11   0        7.51       13.58      0.71 o 
   3  11   0      170.99      249.84      5.09 o 
   4  11   0        2.93        1.18      0.88 o 
   0  12   0      113.73      102.05      3.44 o 
   1  12   0      278.54      286.77      4.54 o 
   2  12   0      158.48      240.40      4.08 o 
   3  12   0      764.28     1215.66     10.77 o 
   4  12   0       23.61       31.66      0.86 o 
   1  13   0     2836.40     2942.30     36.03 o 
   2  13   0      717.89      914.62      8.86 o 
   3  13   0       40.53       61.75      1.33 o 
   4  13   0       17.11       20.04      0.69 o 
   0  14   0      415.55      443.51      7.10 o 
   1  14   0        0.50       -0.08      0.39 o 
   2  14   0       37.15       50.49      2.70 o 
   3  14   0      185.59      228.38      5.26 o 
   4  14   0        2.76        3.55      0.41 o 
   1  15   0      410.17      460.18      9.45 o 
   2  15   0       38.21       43.61      0.84 o 
   3  15   0       15.75       16.76      0.65 o 
   4  15   0       13.03       11.81      0.72 o 
   0  16   0      588.84      537.45     22.10 o 
   1  16   0      366.23      375.35      9.43 o 
   2  16   0      538.70      575.74      8.57 o 
   3  16   0       19.29       18.73      0.92 o 
   4  16   0       19.09       20.95      0.50 o 
   1  17   0      453.20      451.36     16.28 o 
   2  17   0      909.66      940.31     15.38 o 
   3  17   0        0.02        0.42      0.49 o 
   4  17   0        0.13        0.07      0.47 o 
   0  18   0      105.94       95.58      4.50 o 
   1  18   0       19.17       17.52      0.53 o 
   2  18   0       75.23       83.76      1.81 o 
   3  18   0       23.85       23.87      0.57 o 
   4  18   0       42.63       45.93      0.95 o 
   1  19   0       20.59       20.94      0.88 o 
   2  19   0        3.22        3.02      0.39 o 
   3  19   0       92.69       89.11      2.48 o 
   4  19   0       24.68       22.71      0.47 o 
   0  20   0       46.81       46.05      1.82 o 
   1  20   0        1.30        0.12      0.50 o 
   2  20   0      100.01      101.65      2.41 o 
   3  20   0        1.32        0.21      0.54 o 
   1  21   0      894.11      777.51     19.76 o 
   2  21   0        1.78        1.61      0.76 o 
   3  21   0        4.60        4.76      0.29 o 
   0  22   0      492.18      430.82     14.91 o 
   1  22   0       23.28       16.32      0.59 o 
   2  22   0        6.06        6.89      0.40 o 
   3  22   0        4.29        3.37      0.26 o 
   1  23   0        4.39        2.93      0.36 o 
   2  23   0      103.05       88.03      2.46 o 
   3  23   0       38.47       35.45      1.10 o 
   0  24   0       50.45       37.56      1.13 o 
   1  24   0        5.40        5.28      0.47 o 
   2  24   0       33.64       25.39      0.78 o 
   3  24   0        0.25        0.67      0.23 o 
   1  25   0       14.60       11.62      0.59 o 
   2  25   0       21.76       15.14      0.55 o 
   0  26   0      197.81      132.28      3.01 o 
   1  26   0       48.72       37.64      1.17 o 
   2  26   0        8.47        7.59      0.39 o 
   1  27   0        2.60        2.46      0.31 o 
   0  28   0       35.45       24.57      0.74 o 
   1  28   0       15.62       12.01      0.39 o 
  -5   0   1        7.62        4.81      0.35 o 
  -3   0   1      175.64      215.69      3.44 o 
  -1   0   1      521.56      663.06      3.79 o 
   1   0   1      613.44      637.44      3.95 o 
   3   0   1      565.37      551.68      5.87 o 
   5   0   1      217.20      119.60      2.43 o 
  -5   1   1       95.28       51.09      1.01 o 
  -4   1   1       19.41       21.94      0.48 o 
  -3   1   1      364.12      393.11     13.48 o 
  -2   1   1     3124.08     3409.20    418.21 o 
  -1   1   1     2020.97     2074.67     93.45 o 
   0   1   1     1036.14      773.90     41.51 o 
   1   1   1      729.96      638.09     23.85 o 
   2   1   1       37.73       55.13      1.27 o 
   3   1   1        1.67        3.88      0.37 o 
   4   1   1       89.73       62.92      1.37 o 
   5   1   1        1.62        1.34      0.22 o 
  -5   2   1        3.84        2.30      0.23 o 
  -4   2   1       29.16       35.23      4.03 o 
  -3   2   1        1.21        1.48      0.49 o 
  -2   2   1      101.00      130.47     12.83 o 
  -1   2   1     1795.79     1803.57    205.57 o 
   0   2   1       66.24       59.17      4.16 o 
   1   2   1     3046.30     2772.26    159.17 o 
   2   2   1        9.32       10.31      0.29 o 
   3   2   1     1749.18     1752.26    135.58 o 
   4   2   1      102.82       97.78      7.88 o 
   5   2   1        6.58        4.06      0.35 o 
  -5   3   1       73.54       55.83      1.53 o 
  -4   3   1        6.68        8.24      1.53 o 
  -3   3   1      218.93      328.38     13.34 o 
  -2   3   1      639.27     1172.80     87.11 o 
  -1   3   1     6641.33     6053.00    509.09 o 
   0   3   1      115.44       77.18      5.97 o 
   1   3   1     5304.04     5365.38    274.39 o 
   2   3   1     2789.91     3163.28     24.59 o 
   3   3   1       94.16       86.69      1.74 o 
   4   3   1       31.52       26.57      0.64 o 
   5   3   1       16.34        9.17      0.94 o 
  -5   4   1        6.84        5.82      0.68 o 
  -4   4   1      485.55      462.65     22.36 o 
  -3   4   1       79.49      130.06      8.20 o 
  -2   4   1     2958.80     4697.17    211.03 o 
  -1   4   1     3661.61     3337.70    177.01 o 
   0   4   1      188.71      129.48      9.01 o 
   1   4   1      682.61      567.52     91.49 o 
   2   4   1     1416.78     1362.81      6.32 o 
   3   4   1       86.06       91.42      2.86 o 
   4   4   1      159.31      155.66     13.05 o 
   5   4   1        7.33        4.97      0.27 o 
  -5   5   1        5.58        6.13      0.34 o 
  -4   5   1       14.31       18.30      0.82 o 
  -3   5   1       49.57       63.12      1.37 o 
  -2   5   1      187.31      310.87      4.79 o 
  -1   5   1     7046.75     5561.70    486.13 o 
   0   5   1      789.70      612.20     38.83 o 
   1   5   1      904.21      954.68     75.66 o 
   2   5   1      606.00      589.01     35.48 o 
   3   5   1       10.65       11.86      0.44 o 
   4   5   1      302.72      264.71      3.43 o 
   5   5   1        5.58        2.35      0.22 o 
  -5   6   1        2.94        4.63      0.51 o 
  -4   6   1       76.33       97.98      4.89 o 
  -3   6   1      171.98      232.08     19.09 o 
  -2   6   1      682.37     1112.93      8.62 o 
  -1   6   1     3392.08     3215.40     21.44 o 
   0   6   1     2010.43     1509.91    129.51 o 
   1   6   1     1348.15     1316.76    102.29 o 
   2   6   1       38.55       33.82      1.64 o 
   3   6   1      346.17      323.75      3.77 o 
   4   6   1       86.70       88.86      2.43 o 
   5   6   1       25.28       13.16      0.43 o 
  -5   7   1       17.54       15.16      0.57 o 
  -4   7   1       29.66       43.33      1.43 o 
  -3   7   1       12.74       19.74      0.85 o 
  -2   7   1      430.93      531.08      5.81 o 
  -1   7   1     2538.68     2770.23     51.84 o 
   0   7   1     1142.98     1050.99    114.38 o 
   1   7   1     3991.50     3755.59    295.07 o 
   2   7   1       90.13       98.36      5.58 o 
   3   7   1      157.31      163.69      9.68 o 
   4   7   1      304.35      264.21      9.27 o 
   5   7   1       22.75       14.81      0.51 o 
  -5   8   1        4.50        4.14      0.41 o 
  -4   8   1      193.36      318.80      5.77 o 
  -3   8   1       69.78      103.74      2.10 o 
  -2   8   1     1511.82     2128.00     27.95 o 
  -1   8   1        6.12        6.47      0.63 o 
   0   8   1     4656.06     4949.35    621.96 o 
   1   8   1      208.08      245.82     18.27 o 
   2   8   1        5.94       29.66      0.66 o 
   3   8   1        6.04        5.68      0.48 o 
   4   8   1       15.48       20.45      1.39 o 
  -5   9   1       15.14       17.64      0.58 o 
  -4   9   1        2.24        4.85      0.88 o 
  -3   9   1      729.36     1150.49     30.56 o 
  -2   9   1     4397.47     5172.47    116.61 o 
  -1   9   1     3417.26     3644.44     29.09 o 
   0   9   1      178.17      298.96     43.39 o 
   1   9   1     1616.49     2039.03     97.87 o 
   2   9   1        9.43       12.33      0.50 o 
   3   9   1      737.05      878.62     46.71 o 
   4   9   1       71.79       69.44      4.24 o 
  -5  10   1        4.23        4.10      0.30 o 
  -4  10   1        1.59        1.62      1.78 o 
  -3  10   1      114.30      168.72      3.60 o 
  -2  10   1       56.77       85.37      1.88 o 
  -1  10   1      421.94      453.88      4.62 o 
   0  10   1       75.43      143.68     14.20 o 
   1  10   1     1779.87     2829.82     90.59 o 
   2  10   1       13.04       21.13      1.53 o 
   3  10   1      473.33      595.90     34.60 o 
   4  10   1       27.64       29.17      1.66 o 
  -5  11   1        8.21       12.39      1.17 o 
  -4  11   1       28.36       42.67      0.97 o 
  -3  11   1       37.85       50.45      2.17 o 
  -2  11   1      142.30      159.90      3.08 o 
  -1  11   1      686.52      764.04     19.11 o 
   0  11   1     1453.29     1700.98    135.41 o 
   1  11   1       11.97       13.17      2.54 o 
   2  11   1     1322.49     2328.19     49.57 o 
   3  11   1       46.10       83.21      1.76 o 
   4  11   1       67.46       86.51      4.56 o 
  -4  12   1       41.70       61.91      1.31 o 
  -3  12   1      457.58      651.15      6.92 o 
  -2  12   1      225.66      287.78      4.02 o 
  -1  12   1      662.63      631.97      9.80 o 
   0  12   1     2073.96     2189.49    131.99 o 
   1  12   1      383.74      621.97     30.99 o 
   2  12   1      200.81      354.60     20.70 o 
   3  12   1       80.70      181.35      6.98 o 
   4  12   1       14.12       20.22      0.79 o 
  -4  13   1        0.54        0.61      0.65 o 
  -3  13   1      276.04      359.79      6.32 o 
  -2  13   1      287.24      316.21      8.84 o 
  -1  13   1        0.55        0.52      0.72 o 
   0  13   1        0.85        0.87      0.49 o 
   1  13   1       31.53       42.23      1.13 o 
   2  13   1      241.65      433.10      9.31 o 
   3  13   1       91.87      203.65     11.89 o 
   4  13   1       72.78      111.15      2.37 o 
  -4  14   1        0.56       -0.80      0.80 o 
  -3  14   1      214.03      257.77      3.97 o 
  -2  14   1      223.79      257.30      9.33 o 
  -1  14   1      801.75      699.10     24.10 o 
   0  14   1     3147.14     3028.89    122.37 o 
   1  14   1      252.36      308.37      9.84 o 
   2  14   1      498.35      679.25     29.66 o 
   3  14   1      242.81      342.13      6.98 o 
   4  14   1        0.11        0.69      0.65 o 
  -4  15   1      145.07      147.21      2.39 o 
  -3  15   1       18.41       21.31      0.69 o 
  -2  15   1      497.40      514.84     19.99 o 
  -1  15   1      591.55      544.74      7.51 o 
   0  15   1        4.16        2.13      0.44 o 
   1  15   1      206.26      214.13     10.74 o 
   2  15   1      139.36      165.47      3.95 o 
   3  15   1      114.95      142.20      4.79 o 
   4  15   1        0.12        0.76      0.36 o 
  -4  16   1        1.21       -0.19      0.58 o 
  -3  16   1       23.27       25.71      0.90 o 
  -2  16   1       51.73       58.75      3.50 o 
  -1  16   1      117.44      111.51      3.17 o 
   0  16   1      723.88      714.68     20.75 o 
   1  16   1      143.74      159.75      5.03 o 
   2  16   1      141.74      185.14      8.51 o 
   3  16   1       30.25       40.15      0.87 o 
   4  16   1       26.25       30.24      0.68 o 
  -4  17   1       28.57       25.91      1.10 o 
  -3  17   1       69.62       78.87      1.67 o 
  -2  17   1       32.69       35.23      0.75 o 
  -1  17   1       59.00       60.33      1.27 o 
   0  17   1      120.37      130.00      3.55 o 
   1  17   1      232.62      221.14      6.02 o 
   2  17   1       19.00       25.07      0.73 o 
   3  17   1      175.22      180.40      4.58 o 
   4  17   1       15.55       15.37      0.43 o 
  -4  18   1      188.72      174.19      5.99 o 
  -3  18   1       15.09       18.39      0.57 o 
  -2  18   1       66.04       58.54      1.25 o 
  -1  18   1       39.46       38.65      0.81 o 
   0  18   1      228.69      213.88      7.61 o 
   1  18   1       43.30       42.93      0.90 o 
   2  18   1       31.96       39.89      0.83 o 
   3  18   1       34.62       35.60      0.76 o 
   4  18   1        8.47        8.57      0.29 o 
  -4  19   1        4.14        3.11      0.55 o 
  -3  19   1       14.68       11.19      0.46 o 
  -2  19   1       74.94       76.74      1.55 o 
  -1  19   1        0.86        1.38      0.36 o 
   0  19   1      173.64      151.59      5.15 o 
   1  19   1      541.51      530.94      6.77 o 
   2  19   1      482.25      468.69     11.21 o 
   3  19   1        0.05        0.03      0.51 o 
  -3  20   1      149.81      139.40      4.95 o 
  -2  20   1       76.77       71.89      3.89 o 
  -1  20   1      335.14      302.97      6.71 o 
   0  20   1       66.98       55.49      1.65 o 
   1  20   1      160.22      159.45      7.63 o 
   2  20   1       10.94       10.31      0.48 o 
   3  20   1       34.23       33.61      0.72 o 
  -3  21   1        5.26        5.46      0.31 o 
  -2  21   1       17.28       15.30      0.52 o 
  -1  21   1       33.32       32.25      2.43 o 
   0  21   1       20.11       20.83      0.40 o 
   1  21   1      114.76       99.38      3.97 o 
   2  21   1        7.44        6.82      0.41 o 
   3  21   1        0.30       -0.57      0.61 o 
  -3  22   1        4.08        3.78      0.28 o 
  -2  22   1       24.36       22.73      0.53 o 
  -1  22   1      174.44      154.32      8.12 o 
   0  22   1       29.63       22.37      0.77 o 
   1  22   1        0.56        0.36      0.69 o 
   2  22   1       31.33       25.59      0.55 o 
   3  22   1       86.67       72.33      2.33 o 
  -3  23   1       27.83       20.66      0.63 o 
  -2  23   1        3.09        2.66      0.35 o 
  -1  23   1       91.79       77.87      3.36 o 
   0  23   1        0.18       -0.03      0.45 o 
   1  23   1        6.83        6.52      0.37 o 
   2  23   1      105.54       84.47      2.46 o 
   3  23   1       21.43       16.82      0.51 o 
  -3  24   1        3.65        2.82      0.31 o 
  -2  24   1       31.93       24.22      0.78 o 
  -1  24   1       39.46       30.83      0.86 o 
   0  24   1       71.51       58.56      1.70 o 
   1  24   1       80.54       61.50      1.92 o 
   2  24   1        1.81        1.37      0.35 o 
  -2  25   1       22.22       16.71      0.55 o 
  -1  25   1        0.33        0.27      0.78 o 
   0  25   1       38.35       29.99      0.69 o 
   1  25   1        5.63        3.99      0.43 o 
   2  25   1       19.14       13.97      0.51 o 
  -2  26   1        7.00        5.75      0.35 o 
  -1  26   1       22.07       16.35      0.55 o 
   0  26   1       79.27       57.96      1.27 o 
   1  26   1        1.91        1.64      0.31 o 
   2  26   1        4.69        5.28      0.35 o 
  -2  27   1        9.96        7.08      0.31 o 
  -1  27   1        1.36        0.98      0.35 o 
   0  27   1       61.63       46.75      0.98 o 
   1  27   1        1.15        1.49      0.27 o 
  -1  28   1        2.89        2.58      0.27 o 
   0  28   1       85.28       60.97      1.13 o 
   1  28   1        0.31        0.39      0.43 o 
  -4   0   2       15.54       11.82      0.55 o 
  -2   0   2       94.66      138.34      2.23 o 
   0   0   2        5.17        6.77      0.17 o 
   2   0   2        4.08        4.03      0.35 o 
   4   0   2      196.17      141.00      3.17 o 
  -5   1   2        0.22        0.05      0.27 o 
  -4   1   2       82.86       87.18      5.13 o 
  -3   1   2      143.98      165.08     12.93 o 
  -2   1   2     1907.49     1953.21     80.44 o 
  -1   1   2     2959.13     2615.65    138.73 o 
   0   1   2     2261.31     1788.30     48.29 o 
   1   1   2      106.62       91.71      1.09 o 
   2   1   2       93.96      109.98      4.21 o 
   3   1   2      598.94      561.30      4.38 o 
   4   1   2       24.81       19.48      0.48 o 
   5   1   2        0.10        0.29      0.17 o 
  -5   2   2        0.02        0.37      0.41 o 
  -4   2   2       56.92       76.78     13.81 o 
  -3   2   2     1435.96     1556.23    292.15 o 
  -2   2   2        0.82        2.61      0.29 o 
  -1   2   2     9785.87     7745.59    685.87 o 
   0   2   2     3091.54     2368.04    120.59 o 
   1   2   2     1540.92     1230.08     60.07 o 
   2   2   2      200.74      219.57      2.84 o 
   3   2   2      318.12      334.49     22.93 o 
   4   2   2        4.71        4.65      0.34 o 
   5   2   2        5.80        2.60      0.43 o 
  -5   3   2       37.73       27.35      0.65 o 
  -4   3   2      116.23      128.71     12.17 o 
  -3   3   2       95.81      132.19      5.44 o 
  -2   3   2      997.96     1118.04     96.91 o 
  -1   3   2       18.43        8.57      1.08 o 
   0   3   2     8379.94     6222.19    385.06 o 
   1   3   2     1022.71     1078.71     68.23 o 
   2   3   2     3313.72     3593.18     60.17 o 
   3   3   2       11.30       13.05      0.47 o 
   4   3   2       12.84       13.26      0.46 o 
  -5   4   2        0.44        1.47      0.57 o 
  -4   4   2      181.56      248.58     14.65 o 
  -3   4   2       68.77       73.73      9.06 o 
  -2   4   2        2.58        1.04      3.33 o 
  -1   4   2     1610.46     1342.28    159.33 o 
   0   4   2      209.65      173.31     10.90 o 
   1   4   2      128.32       84.01     12.54 o 
   2   4   2        1.38        3.16      0.29 o 
   3   4   2      100.47       85.52      2.25 o 
   4   4   2        8.51        9.85      0.44 o 
  -5   5   2       46.12       36.36      0.92 o 
  -4   5   2       28.92       36.60      1.22 o 
  -3   5   2       19.20       20.50      1.49 o 
  -2   5   2      719.02      768.20     58.33 o 
  -1   5   2       55.11       30.73      1.64 o 
   0   5   2     2731.95     2126.32    163.46 o 
   1   5   2       14.93       11.64      0.92 o 
   2   5   2     1689.95     1427.62     97.51 o 
   3   5   2       27.93       23.66      1.55 o 
   4   5   2        5.13        8.86      0.53 o 
  -5   6   2        3.33        2.42      1.00 o 
  -4   6   2      222.22      361.70     29.17 o 
  -3   6   2      788.37      912.25    105.38 o 
  -2   6   2       88.37       74.34      9.94 o 
  -1   6   2     8014.94     5632.45    605.14 o 
   0   6   2      260.61      221.45     15.00 o 
   1   6   2      418.34      418.40     45.44 o 
   2   6   2      556.53      562.95     40.12 o 
   3   6   2       12.16        9.15      0.43 o 
   4   6   2       80.10       80.48      1.68 o 
  -5   7   2        0.05       -0.41      0.69 o 
  -4   7   2       36.02       65.68      8.31 o 
  -3   7   2       43.36       45.52     13.91 o 
  -2   7   2     1677.53     1880.65     98.04 o 
  -1   7   2      149.65       80.74      7.59 o 
   0   7   2     1088.03      839.37     58.93 o 
   1   7   2      752.04      794.34     76.92 o 
   2   7   2        1.26        2.15      1.17 o 
   3   7   2      383.91      397.05     23.53 o 
   4   7   2       88.24       69.48      2.60 o 
  -5   8   2        0.41       -0.41      0.76 o 
  -4   8   2       35.00       43.28      5.56 o 
  -3   8   2        1.26        2.96      1.29 o 
  -2   8   2      397.46      535.94      7.15 o 
  -1   8   2      640.56      497.79     35.03 o 
   0   8   2       37.86       46.19      4.51 o 
   1   8   2     1055.45     1011.92     99.90 o 
   2   8   2      351.44      405.17     32.18 o 
   3   8   2       19.12       17.27      0.56 o 
   4   8   2       19.02       15.73      0.78 o 
  -5   9   2       32.41       37.45      2.80 o 
  -4   9   2       50.80       75.45      3.05 o 
  -3   9   2       44.31       61.61      3.44 o 
  -2   9   2      433.79      653.59     45.38 o 
  -1   9   2      691.07      620.83     31.81 o 
   0   9   2        0.36        0.91      0.34 o 
   1   9   2        4.03        1.30      0.57 o 
   2   9   2      125.24      106.37      5.63 o 
   3   9   2      351.01      386.50     25.04 o 
   4   9   2       37.32       40.24      2.86 o 
  -5  10   2       23.17       25.83      1.49 o 
  -4  10   2      177.62      288.76      4.87 o 
  -3  10   2       27.81       34.50      1.04 o 
  -2  10   2        7.01        3.77      0.58 o 
  -1  10   2      150.65      125.97      2.63 o 
   0  10   2     1389.56     1317.08    176.15 o 
   1  10   2     2507.33     2556.38    211.27 o 
   2  10   2       54.28       55.87      3.35 o 
   3  10   2       55.57       53.51      1.12 o 
   4  10   2       51.49       47.34      2.39 o 
  -5  11   2       60.60       70.58      1.34 o 
  -4  11   2        8.14        8.66      0.62 o 
  -3  11   2     1022.00     1422.87     10.57 o 
  -2  11   2      472.15      565.75      6.35 o 
  -1  11   2      726.34      857.25     20.23 o 
   0  11   2      589.28      646.67     96.04 o 
   1  11   2     1563.94     2020.50    104.48 o 
   2  11   2      322.40      367.06     17.82 o 
   3  11   2       12.45       36.16      4.26 o 
   4  11   2       33.15       44.56      1.10 o 
  -4  12   2        8.19        7.65      0.52 o 
  -3  12   2       25.11       29.07      0.91 o 
  -2  12   2        1.64        2.14      0.49 o 
  -1  12   2       53.04       81.66      1.73 o 
   0  12   2      630.89      892.66    131.71 o 
   1  12   2      415.21      645.17     33.76 o 
   2  12   2      403.76      605.53     19.76 o 
   3  12   2        7.65       10.90      1.15 o 
   4  12   2       17.66       40.61      1.05 o 
  -4  13   2       35.58       41.65      1.70 o 
  -3  13   2      192.18      265.91      7.67 o 
  -2  13   2       74.61       82.83      2.70 o 
  -1  13   2       38.90       44.12      1.49 o 
   0  13   2      356.60      551.35     64.13 o 
   1  13   2      124.45      272.89     12.93 o 
   2  13   2     1083.68     1948.94     51.56 o 
   3  13   2        1.79        4.57      0.76 o 
   4  13   2        0.63        0.27      0.99 o 
  -4  14   2        8.82       12.67      0.52 o 
  -3  14   2      619.78      724.49     14.95 o 
  -2  14   2       84.46       78.32      3.60 o 
  -1  14   2      126.52      124.28      2.39 o 
   0  14   2      410.64      522.18     49.17 o 
   1  14   2        1.22        3.76      1.45 o 
   2  14   2      353.74      660.00     29.79 o 
   3  14   2       26.65       45.91      1.56 o 
   4  14   2       30.28       38.18      0.86 o 
  -4  15   2        0.41        0.57      0.42 o 
  -3  15   2      153.00      183.94      6.28 o 
  -2  15   2      910.47      976.25     18.13 o 
  -1  15   2       20.01       18.11      0.61 o 
   0  15   2      324.10      344.98     25.65 o 
   1  15   2        8.71        6.69      1.08 o 
   2  15   2        0.46        2.06      1.04 o 
   3  15   2      113.08      154.07      8.43 o 
   4  15   2       34.37       38.52      1.17 o 
  -4  16   2       40.50       41.47      1.25 o 
  -3  16   2        0.02       -0.14      0.77 o 
  -2  16   2       61.75       53.40      2.46 o 
  -1  16   2       75.81       82.48      3.81 o 
   0  16   2       24.61       33.41      2.73 o 
   1  16   2      879.50     1018.05     32.28 o 
   2  16   2      380.44      539.10     30.12 o 
   3  16   2       18.35       26.64      1.19 o 
   4  16   2       38.06       36.01      0.77 o 
  -4  17   2        2.09        0.95      0.37 o 
  -3  17   2        3.48        4.97      0.43 o 
  -2  17   2       64.07       68.31      1.90 o 
  -1  17   2       10.44        8.50      0.51 o 
   0  17   2        0.88        1.44      0.36 o 
   1  17   2      338.23      388.66     10.33 o 
   2  17   2        1.77        1.85      0.80 o 
   3  17   2        9.66       10.68      0.48 o 
  -4  18   2       78.73       76.06      3.95 o 
  -3  18   2      173.95      166.85      8.78 o 
  -2  18   2      105.29      101.36      5.56 o 
  -1  18   2      380.57      358.04     16.26 o 
   0  18   2      204.61      198.88      8.42 o 
   1  18   2     1859.53     2000.56     31.49 o 
   2  18   2       17.83       24.46      0.74 o 
   3  18   2       60.74       59.46      1.30 o 
  -4  19   2       28.72       25.96      0.78 o 
  -3  19   2       83.89       83.36      2.62 o 
  -2  19   2      332.44      301.26     12.03 o 
  -1  19   2        0.50        0.83      0.43 o 
   0  19   2       46.83       55.41      1.97 o 
   1  19   2       94.09       90.48      1.99 o 
   2  19   2        9.84        8.98      0.50 o 
   3  19   2        2.01        2.98      0.32 o 
  -3  20   2       13.38       18.17      0.51 o 
  -2  20   2       35.97       29.08      1.84 o 
  -1  20   2      175.54      151.63      6.14 o 
   0  20   2      147.36      142.88      4.75 o 
   1  20   2       78.62       77.64      1.66 o 
   2  20   2        0.41        0.44      0.39 o 
   3  20   2       15.42       17.34      0.47 o 
  -3  21   2       10.12        9.15      0.37 o 
  -2  21   2       26.57       23.87      1.68 o 
  -1  21   2       33.44       29.45      1.23 o 
   0  21   2        0.68        0.84      0.30 o 
   1  21   2       29.19       32.91      0.73 o 
   2  21   2        8.80        7.06      0.43 o 
   3  21   2       44.11       38.81      0.81 o 
  -3  22   2       29.34       27.84      0.65 o 
  -2  22   2        2.82        2.84      0.36 o 
  -1  22   2        4.06        4.04      0.59 o 
   0  22   2      327.29      306.63      8.06 o 
   1  22   2       81.80       79.63      1.69 o 
   2  22   2       13.45       11.00      0.43 o 
   3  22   2        1.11        1.66      0.35 o 
  -3  23   2        0.93        1.25      0.27 o 
  -2  23   2      270.37      229.07      3.95 o 
  -1  23   2      134.22      113.91      6.59 o 
   0  23   2      484.93      433.19     13.23 o 
   1  23   2        6.29        6.77      0.51 o 
   2  23   2       41.95       35.41      1.02 o 
  -3  24   2        0.17        0.39      0.20 o 
  -2  24   2       51.67       36.97      1.13 o 
  -1  24   2       46.06       37.79      1.13 o 
   0  24   2       25.08       20.64      0.57 o 
   1  24   2       82.71       69.80      2.03 o 
   2  24   2        2.18        1.84      0.35 o 
  -2  25   2        8.78        7.51      0.39 o 
  -1  25   2       13.36       10.68      0.55 o 
   0  25   2       61.83       44.67      0.98 o 
   1  25   2        0.01       -0.04      0.63 o 
   2  25   2       56.82       46.79      1.29 o 
  -2  26   2       13.94       10.99      0.39 o 
  -1  26   2        1.45        0.39      0.67 o 
   0  26   2       45.11       34.66      0.75 o 
   1  26   2       75.71       62.56      1.84 o 
  -1  27   2       12.87       10.37      0.43 o 
   0  27   2       11.95        8.42      0.31 o 
   1  27   2        0.42        0.20      0.51 o 
  -1  28   2      170.63      111.74      2.00 o 
   0  28   2        2.83        2.75      0.33 o 
  -5   0   3      104.30       74.57      1.96 o 
  -3   0   3      620.72      678.71      6.38 o 
  -1   0   3     2501.05     2030.66      9.62 o 
   1   0   3      164.60      137.28      2.19 o 
   3   0   3       46.59       54.30      1.68 o 
  -5   1   3        2.86        2.97      0.55 o 
  -4   1   3        1.86        2.56      0.27 o 
  -3   1   3       56.62       69.21      2.23 o 
  -2   1   3     1153.90     1213.49     32.41 o 
  -1   1   3      479.12      369.75      9.82 o 
   0   1   3       54.65       44.44      1.02 o 
   1   1   3     1185.11     1015.21     25.80 o 
   2   1   3      101.99       91.40      4.19 o 
   3   1   3      348.32      265.02      3.11 o 
   4   1   3       23.84       20.50      0.47 o 
  -5   2   3       74.95       35.08      9.96 o 
  -4   2   3        0.55        1.24      0.47 o 
  -3   2   3        2.10        7.12      1.15 o 
  -2   2   3      325.15      331.45     20.56 o 
  -1   2   3      283.21      255.33     15.34 o 
   0   2   3       27.61       16.77      0.83 o 
   1   2   3     4875.35     3537.14     81.71 o 
   2   2   3     1559.94     1519.49     21.01 o 
   3   2   3       10.92       16.73      1.21 o 
   4   2   3       78.93       69.98      5.38 o 
  -5   3   3       10.02        9.26      1.70 o 
  -4   3   3       30.93       30.30      4.97 o 
  -3   3   3      441.95      531.76     44.97 o 
  -2   3   3       25.09       31.82      2.43 o 
  -1   3   3      157.72      156.57     12.11 o 
   0   3   3     1125.83      883.13     45.01 o 
   1   3   3      331.51      329.96     11.99 o 
   2   3   3      250.96      196.46      3.33 o 
   3   3   3       15.80       10.10      0.80 o 
   4   3   3       30.13       23.56      0.57 o 
  -5   4   3        0.11        0.09      0.90 o 
  -4   4   3       23.64       21.50      2.19 o 
  -3   4   3       67.16       73.13      7.24 o 
  -2   4   3      372.85      320.13     31.59 o 
  -1   4   3       39.37       32.36      1.55 o 
   0   4   3     9865.28     7139.57    386.83 o 
   1   4   3      107.51       99.29      8.22 o 
   2   4   3      721.32      607.06     13.11 o 
   3   4   3        1.65        2.51      0.28 o 
   4   4   3       18.59       12.27      0.74 o 
  -5   5   3        3.45        7.85      0.80 o 
  -4   5   3      162.39      177.96     25.86 o 
  -3   5   3       72.90       77.70      9.10 o 
  -2   5   3      587.08      522.07     53.99 o 
  -1   5   3       12.20        7.59      0.29 o 
   0   5   3      531.68      433.07     26.24 o 
   1   5   3       19.78       18.13      1.19 o 
   2   5   3       75.21       50.20      3.66 o 
   3   5   3      131.15      109.63      4.40 o 
   4   5   3        8.43        8.16      0.47 o 
  -5   6   3        2.08        6.17      0.50 o 
  -4   6   3        2.51       -2.01      2.01 o 
  -3   6   3      147.85      138.72     21.11 o 
  -2   6   3      677.50      641.80     74.06 o 
  -1   6   3     1445.60     1117.25    120.64 o 
   0   6   3     1433.57     1183.92     83.15 o 
   1   6   3      916.66      811.16     78.64 o 
   2   6   3      805.08      708.59     46.24 o 
   3   6   3        2.32        3.09      0.34 o 
   4   6   3       22.55       18.63      0.48 o 
  -5   7   3        8.34       15.74      0.55 o 
  -4   7   3       52.15       47.71      6.16 o 
  -3   7   3      129.90       98.84     10.09 o 
  -2   7   3      383.58      351.72     41.35 o 
  -1   7   3       82.28       62.43      8.76 o 
   0   7   3      296.60      235.58     14.79 o 
   1   7   3     2289.95     2195.87    199.33 o 
   2   7   3       53.37       44.15      3.01 o 
   3   7   3      796.33      675.09     23.83 o 
   4   7   3        1.42        0.67      0.32 o 
  -5   8   3        1.03       -0.65      0.65 o 
  -4   8   3       20.22       20.66      3.09 o 
  -3   8   3      301.48      339.40     43.76 o 
  -2   8   3      595.86      535.09     58.41 o 
  -1   8   3      817.53      587.78     68.68 o 
   0   8   3      659.04      593.81     41.49 o 
   1   8   3      325.99      291.68     22.14 o 
   2   8   3       36.87       33.79      0.71 o 
   3   8   3        0.75       -0.60      0.94 o 
   4   8   3       63.10       45.24      1.94 o 
  -5   9   3        2.30        2.31      0.51 o 
  -4   9   3       44.12       61.09      5.89 o 
  -3   9   3      116.00      121.22     10.25 o 
  -2   9   3     1214.98     1071.52    110.43 o 
  -1   9   3     1623.03     1078.98    103.07 o 
   0   9   3     1032.55      917.77     83.83 o 
   1   9   3     1812.71     1628.96    167.29 o 
   2   9   3      338.46      319.28     26.76 o 
   3   9   3      217.72      192.08     10.70 o 
   4   9   3        9.33        9.23      0.47 o 
  -5  10   3       35.71       46.58      0.95 o 
  -4  10   3       51.61       91.28      2.25 o 
  -3  10   3        2.13        0.20      1.33 o 
  -2  10   3       11.10       10.18      1.41 o 
  -1  10   3      423.41      330.37     26.70 o 
   0  10   3      217.40      178.12     18.49 o 
   1  10   3     2381.78     2265.98    213.87 o 
   2  10   3        7.47        6.84      0.45 o 
   3  10   3       11.09        9.95      0.47 o 
   4  10   3       76.54       83.79      2.84 o 
  -5  11   3        1.67        2.60      0.25 o 
  -4  11   3        1.88        0.76      0.63 o 
  -3  11   3       38.07       57.13      1.60 o 
  -2  11   3       11.70       12.13      2.52 o 
  -1  11   3      294.58      269.40     11.56 o 
   0  11   3     2771.76     2464.02    300.65 o 
   1  11   3       92.75      112.12      7.00 o 
   2  11   3       34.90       36.13      3.23 o 
   3  11   3        5.13        5.83      0.50 o 
   4  11   3       47.03       60.55      1.72 o 
  -4  12   3        4.11        4.72      0.76 o 
  -3  12   3        3.62        6.03      0.80 o 
  -2  12   3      550.41      670.46     18.17 o 
  -1  12   3      671.20      708.53     29.66 o 
   0  12   3     2224.54     2483.59    338.73 o 
   1  12   3      131.23      174.04      8.04 o 
   2  12   3      376.38      437.86     19.07 o 
   3  12   3        1.02        0.67      0.95 o 
   4  12   3       84.96      124.11      3.85 o 
  -4  13   3        4.57       13.07      0.63 o 
  -3  13   3        2.45        5.24      0.90 o 
  -2  13   3      453.86      544.62     14.65 o 
  -1  13   3       31.58       28.85      2.11 o 
   0  13   3       25.44       34.84      4.36 o 
   1  13   3      104.53      134.99      2.90 o 
   2  13   3       34.38       42.90      1.18 o 
   3  13   3        1.62        2.39      1.13 o 
   4  13   3        2.52        2.31      0.90 o 
  -4  14   3      134.29      165.04      5.38 o 
  -3  14   3      270.38      326.02      7.32 o 
  -2  14   3       33.46       36.17      0.94 o 
  -1  14   3      710.56      903.05     15.20 o 
   0  14   3       51.31       81.72     14.08 o 
   1  14   3       20.62       28.51      1.08 o 
   2  14   3      425.09      766.96     33.37 o 
   3  14   3       20.66       29.93      2.43 o 
   4  14   3      125.89      138.12      3.40 o 
  -4  15   3        4.37        5.49      0.34 o 
  -3  15   3        3.57        2.62      0.50 o 
  -2  15   3       56.36       68.58      1.98 o 
  -1  15   3      310.24      318.45      8.06 o 
   0  15   3      608.46      870.79    106.35 o 
   1  15   3       33.71       52.11      2.62 o 
   2  15   3      144.93      252.96      5.36 o 
   3  15   3      300.74      490.57      6.83 o 
  -4  16   3        8.18       10.99      0.41 o 
  -3  16   3       27.16       34.40      2.25 o 
  -2  16   3       56.79       56.14      3.35 o 
  -1  16   3      303.23      319.97     14.20 o 
   0  16   3       21.85       33.50      3.86 o 
   1  16   3        6.49       11.14      0.80 o 
   2  16   3      104.32      181.17      9.08 o 
   3  16   3       34.83       40.86      0.95 o 
  -4  17   3       92.97       99.66      2.58 o 
  -3  17   3       19.23       20.85      0.62 o 
  -2  17   3       82.50       78.37      5.95 o 
  -1  17   3      918.40      873.28     22.40 o 
   0  17   3       10.80       10.49      0.96 o 
   1  17   3      260.00      326.37      6.57 o 
   2  17   3        8.15       10.02      0.62 o 
   3  17   3       32.28       34.59      0.75 o 
  -4  18   3       14.71       17.25      0.96 o 
  -3  18   3        3.16        4.26      0.39 o 
  -2  18   3       47.46       46.45      3.81 o 
  -1  18   3       49.26       42.87      3.17 o 
   0  18   3      124.41      123.81      7.64 o 
   1  18   3      267.28      310.29      4.72 o 
   2  18   3        0.27        0.78      0.84 o 
   3  18   3       13.64       10.63      0.44 o 
  -4  19   3        5.58        4.15      0.33 o 
  -3  19   3       51.88       49.06      2.95 o 
  -2  19   3       39.84       38.74      2.17 o 
  -1  19   3      195.86      199.26     12.23 o 
   0  19   3      111.04       99.52      6.23 o 
   1  19   3        1.64        3.12      1.33 o 
   2  19   3      230.88      239.52      7.94 o 
   3  19   3       54.76       50.50      1.11 o 
  -3  20   3       38.47       42.38      2.29 o 
  -2  20   3        3.65        3.10      1.53 o 
  -1  20   3       78.76       75.71      2.43 o 
   0  20   3      181.12      182.55      9.09 o 
   1  20   3        3.39        5.56      0.44 o 
   2  20   3      209.50      196.53      3.10 o 
   3  20   3       18.05       15.31      0.38 o 
  -3  21   3        2.44        2.73      0.28 o 
  -2  21   3      109.15      102.28      8.29 o 
  -1  21   3       62.16       52.58      3.07 o 
   0  21   3       23.55       24.39      0.55 o 
   1  21   3       32.43       32.75      1.17 o 
   2  21   3       56.03       51.66      1.13 o 
   3  21   3       23.62       17.55      0.59 o 
  -3  22   3       54.68       52.98      3.87 o 
  -2  22   3       25.88       28.13      1.70 o 
  -1  22   3      167.64      153.10      8.88 o 
   0  22   3        8.89        9.48      0.35 o 
   1  22   3        0.49        1.02      1.13 o 
   2  22   3       12.76       11.70      0.45 o 
  -3  23   3       32.04       28.87      0.90 o 
  -2  23   3       10.09        7.90      0.47 o 
  -1  23   3        3.85        3.28      0.68 o 
   0  23   3      237.19      202.16      5.19 o 
   1  23   3        0.31       -0.54      1.10 o 
   2  23   3       23.11       16.71      0.63 o 
  -2  24   3        0.06        0.23      0.31 o 
  -1  24   3        7.25        3.52      0.47 o 
   0  24   3       15.33       14.58      0.59 o 
   1  24   3       42.78       40.30      1.21 o 
   2  24   3       24.13       21.67      0.63 o 
  -2  25   3        0.02        0.04      0.51 o 
  -1  25   3      140.04      109.62      2.54 o 
   0  25   3       15.11       11.17      1.15 o 
   1  25   3      186.91      162.71      3.09 o 
  -2  26   3        0.45        0.74      0.23 o 
  -1  26   3       11.36       10.41      0.47 o 
   0  26   3        6.77        4.84      0.26 o 
   1  26   3        1.45        1.60      0.31 o 
  -1  27   3       71.46       52.27      1.45 o 
   0  27   3       40.33       29.92      1.02 o 
  -4   0   4      461.24      434.66      5.59 o 
  -2   0   4     2580.54     2356.40     12.56 o 
   0   0   4      223.15      133.02      2.93 o 
   2   0   4     3066.60     2474.24     14.51 o 
   4   0   4      242.40      159.31      3.17 o 
  -5   1   4        2.87        3.58      0.22 o 
  -4   1   4        7.01       14.82      0.44 o 
  -3   1   4        5.54        5.38      0.28 o 
  -2   1   4      752.00      737.66     15.28 o 
  -1   1   4     2822.78     2257.04     52.01 o 
   0   1   4       77.93       65.12      1.83 o 
   1   1   4      204.87      162.39      4.03 o 
   2   1   4      264.95      229.18      2.71 o 
   3   1   4      151.75      122.32      3.99 o 
   4   1   4        1.18        1.44      0.29 o 
  -5   2   4        4.79        2.94      0.39 o 
  -4   2   4       24.96       27.66      2.72 o 
  -3   2   4        9.16       11.40      1.66 o 
  -2   2   4      383.35      362.89     12.52 o 
  -1   2   4     1151.92      998.35     38.15 o 
   0   2   4       45.57       65.52      2.31 o 
   1   2   4      766.35      625.36      9.39 o 
   2   2   4        5.87        7.71      0.33 o 
   3   2   4      121.37      104.89      7.47 o 
   4   2   4       46.10       33.08      2.05 o 
  -5   3   4       11.52        9.48      1.21 o 
  -4   3   4       44.50       55.02      4.62 o 
  -3   3   4      122.28      120.03     12.73 o 
  -2   3   4      768.62      817.30     46.36 o 
  -1   3   4     2200.92     1983.00    107.16 o 
   0   3   4      113.13      122.59      5.50 o 
   1   3   4      480.11      385.12      6.75 o 
   2   3   4       18.71       26.32      0.57 o 
   3   3   4       26.49       21.60      0.54 o 
   4   3   4       39.51       27.43      0.84 o 
  -5   4   4       49.46       28.71      4.28 o 
  -4   4   4       11.27       10.16      1.04 o 
  -3   4   4       26.78       30.08      1.55 o 
  -2   4   4       77.93       75.95      5.11 o 
  -1   4   4       40.25       33.23      2.15 o 
   0   4   4     1227.87      922.72     52.28 o 
   1   4   4     1130.41      790.25     59.58 o 
   2   4   4       16.45       17.94      0.40 o 
   3   4   4      132.83      126.45      2.74 o 
   4   4   4       33.86       27.70      2.15 o 
  -5   5   4       42.64       25.65      7.00 o 
  -4   5   4        9.51        4.37      0.38 o 
  -3   5   4      442.23      424.05     37.68 o 
  -2   5   4      675.05      549.89     53.09 o 
  -1   5   4     2014.43     1451.80     88.32 o 
   0   5   4      301.80      228.60     11.08 o 
   1   5   4     1243.48      954.26     54.93 o 
   2   5   4      293.34      225.71     13.63 o 
   3   5   4      310.34      232.75     10.41 o 
   4   5   4       63.45       44.55      1.51 o 
  -5   6   4        7.02        5.44      1.76 o 
  -4   6   4        3.23        1.91      1.27 o 
  -3   6   4       50.47       52.95      9.94 o 
  -2   6   4       15.03       10.26      1.00 o 
  -1   6   4       82.20       80.74      9.86 o 
   0   6   4        0.51        1.03      0.19 o 
   1   6   4      198.90      164.88     13.85 o 
   2   6   4        0.01       -0.23      0.55 o 
   3   6   4       11.48        8.20      0.50 o 
   4   6   4        2.11        2.14      0.41 o 
  -5   7   4        6.90        6.50      1.64 o 
  -4   7   4       40.03       33.30      4.03 o 
  -3   7   4       42.20       40.11      5.91 o 
  -2   7   4       63.41       53.91      7.98 o 
  -1   7   4      780.34      589.28     67.00 o 
   0   7   4     1435.85     1276.16     75.46 o 
   1   7   4      321.98      268.80     24.04 o 
   2   7   4      126.30      108.77      9.59 o 
   3   7   4      127.65      109.60      4.91 o 
   4   7   4       11.93       11.46      0.40 o 
  -5   8   4        5.51        6.61      1.27 o 
  -4   8   4      155.32      147.53     24.71 o 
  -3   8   4      277.90      244.42     30.38 o 
  -2   8   4      392.51      308.27     34.68 o 
  -1   8   4      535.51      394.74     34.45 o 
   0   8   4      782.26      610.18     39.58 o 
   1   8   4       67.23       52.00      5.22 o 
   2   8   4      873.17      701.21     50.16 o 
   3   8   4        1.09        0.99      0.43 o 
   4   8   4       66.18       49.95      1.05 o 
  -5   9   4        4.55        6.42      0.61 o 
  -4   9   4       94.97      101.93     12.19 o 
  -3   9   4        1.56       -2.07      2.07 o 
  -2   9   4       51.12       30.84      2.70 o 
  -1   9   4      373.45      255.68     22.77 o 
   0   9   4      286.07      264.21     20.48 o 
   1   9   4        0.50       -0.24      0.74 o 
   2   9   4       20.92       15.32      0.65 o 
   3   9   4       89.12       79.62      6.06 o 
   4   9   4      104.56      117.09      2.34 o 
  -5  10   4       28.13       29.02      0.62 o 
  -4  10   4       12.09       13.08      0.86 o 
  -3  10   4        5.22        3.07      1.25 o 
  -2  10   4       52.21       47.85      3.33 o 
  -1  10   4       59.59       35.86      4.09 o 
   0  10   4      699.48      531.90     48.03 o 
   1  10   4        1.44        1.42      0.43 o 
   2  10   4        1.61        6.63      1.13 o 
   3  10   4       12.60       12.41      0.74 o 
   4  10   4        5.83        6.70      0.80 o 
  -4  11   4        0.82        1.90      0.68 o 
  -3  11   4       92.79      102.78      7.02 o 
  -2  11   4      170.98      153.77     12.81 o 
  -1  11   4     1665.53     1209.00     94.33 o 
   0  11   4       69.65       69.82      7.87 o 
   1  11   4       66.01       60.55      3.07 o 
   2  11   4       89.19       75.28      5.22 o 
   3  11   4        2.40        1.73      0.53 o 
   4  11   4        0.05       -0.84      0.87 o 
  -4  12   4       26.96       43.07      0.95 o 
  -3  12   4        0.06       -0.56      1.40 o 
  -2  12   4       11.51       11.10      0.88 o 
  -1  12   4        0.03        0.23      1.11 o 
   0  12   4      899.58      793.08     96.65 o 
   1  12   4        0.26        1.62      0.51 o 
   2  12   4        1.73        0.89      0.90 o 
   3  12   4        4.01        2.98      0.63 o 
  -4  13   4       17.65       19.12      0.82 o 
  -3  13   4      327.80      481.81     17.92 o 
  -2  13   4        1.42        7.28      1.23 o 
  -1  13   4       65.71       44.94      1.11 o 
   0  13   4       67.62       58.69      8.81 o 
   1  13   4      806.35      989.14     62.81 o 
   2  13   4       10.48       13.82      0.64 o 
   3  13   4      284.07      433.67      9.29 o 
  -4  14   4        4.57        5.70      0.49 o 
  -3  14   4       85.40      119.01      2.52 o 
  -2  14   4       52.59       70.41      3.64 o 
  -1  14   4      149.24      165.62      3.64 o 
   0  14   4       13.47       22.57      3.15 o 
   1  14   4      158.51      239.52     13.54 o 
   2  14   4       36.25       69.22      1.55 o 
   3  14   4        0.57        2.30      1.10 o 
  -4  15   4       47.10       57.32      2.52 o 
  -3  15   4        1.06        0.17      0.84 o 
  -2  15   4        0.41        1.03      1.32 o 
  -1  15   4      388.50      488.35     12.32 o 
   0  15   4      256.43      392.94     62.71 o 
   1  15   4       25.34       53.58      2.27 o 
   2  15   4       54.26       93.85      4.17 o 
   3  15   4        0.38        0.41      0.64 o 
  -4  16   4       23.25       27.46      0.78 o 
  -3  16   4       87.46      108.21      3.07 o 
  -2  16   4      378.64      403.33      5.67 o 
  -1  16   4      207.39      243.82      5.03 o 
   0  16   4      844.52     1288.91    181.62 o 
   1  16   4      289.13      534.86     19.48 o 
   2  16   4       16.46       34.33      1.16 o 
   3  16   4       50.22       56.20      1.64 o 
  -4  17   4       28.61       33.30      2.48 o 
  -3  17   4        2.43        2.38      0.37 o 
  -2  17   4      108.87      117.10      2.53 o 
  -1  17   4       44.73       46.17      1.05 o 
   0  17   4      268.64      361.24     40.77 o 
   1  17   4       35.89       57.01      1.33 o 
   2  17   4       54.93       74.12      1.63 o 
   3  17   4       19.38       20.18      0.59 o 
  -4  18   4        3.48        5.49      0.51 o 
  -3  18   4        0.34        0.80      0.29 o 
  -2  18   4       36.11       37.42      1.12 o 
  -1  18   4        0.55        0.52      0.46 o 
   0  18   4      386.23      400.92     33.08 o 
   1  18   4        0.20       -0.22      1.17 o 
   2  18   4       21.47       29.87      0.92 o 
   3  18   4       59.24       55.03      1.37 o 
  -3  19   4       14.90       16.21      0.98 o 
  -2  19   4        1.20        0.21      0.45 o 
  -1  19   4       34.84       35.85      2.84 o 
   0  19   4        2.47        5.42      0.73 o 
   1  19   4       25.56       32.10      0.83 o 
   2  19   4       15.64       14.94      0.67 o 
   3  19   4        4.38        5.31      0.35 o 
  -3  20   4       13.13       12.57      0.88 o 
  -2  20   4      155.69      158.62     10.43 o 
  -1  20   4       26.95       25.10      2.15 o 
   0  20   4      450.30      468.77     25.33 o 
   1  20   4      113.62      115.13      2.27 o 
   2  20   4        0.21        0.39      0.35 o 
  -3  21   4      120.81      119.74     11.40 o 
  -2  21   4       30.21       28.33      1.70 o 
  -1  21   4       50.62       47.93      1.41 o 
   0  21   4       80.60       82.08      2.12 o 
   1  21   4      164.26      171.10      2.90 o 
   2  21   4       56.14       55.11      1.17 o 
  -3  22   4        1.45        1.45      0.21 o 
  -2  22   4        2.27        3.34      0.29 o 
  -1  22   4       12.78       14.82      0.59 o 
   0  22   4       39.15       39.88      1.70 o 
   1  22   4       10.59       11.40      0.70 o 
   2  22   4       51.17       41.58      2.01 o 
  -3  23   4        3.93        1.76      0.23 o 
  -2  23   4        5.17        5.40      0.39 o 
  -1  23   4       12.31       11.98      1.29 o 
   0  23   4       22.49       19.88      0.82 o 
   1  23   4        0.18       -0.09      0.61 o 
   2  23   4       91.83       76.02      1.92 o 
  -2  24   4       62.12       51.80      1.37 o 
  -1  24   4       12.34        9.62      0.51 o 
   0  24   4       18.76       18.44      1.70 o 
   1  24   4      108.19       91.82      2.39 o 
  -2  25   4        0.44        0.67      0.23 o 
  -1  25   4       19.77       15.49      0.55 o 
   0  25   4       12.38        8.52      0.55 o 
   1  25   4       59.38       47.89      1.41 o 
  -1  26   4        9.33        5.83      0.35 o 
   0  26   4        6.05        4.64      0.23 o 
  -5   0   5       13.71        7.67      0.35 o 
  -3   0   5      388.04      389.94      5.16 o 
  -1   0   5        2.17        3.25      0.35 o 
   1   0   5     1014.95      853.75      7.43 o 
   3   0   5       23.59       17.53      0.74 o 
  -5   1   5       14.41        8.90      0.57 o 
  -4   1   5       13.42       11.82      1.08 o 
  -3   1   5      199.76      225.48      3.23 o 
  -2   1   5      136.81      115.10      1.77 o 
  -1   1   5     1358.66     1201.14     15.40 o 
   0   1   5     2199.32     1849.29     53.44 o 
   1   1   5      334.66      281.94      2.93 o 
   2   1   5      361.38      272.89      3.24 o 
   3   1   5        0.73       -0.10      0.51 o 
   4   1   5        0.11       -0.13      0.40 o 
  -5   2   5        1.00        0.55      0.25 o 
  -4   2   5      201.68      239.81     19.13 o 
  -3   2   5      274.57      296.10     28.15 o 
  -2   2   5        0.97        1.33      0.22 o 
  -1   2   5     1488.97     1232.28     26.80 o 
   0   2   5       16.19       16.50      0.66 o 
   1   2   5       22.19       19.06      0.43 o 
   2   2   5       24.87       21.68      0.50 o 
   3   2   5       14.23       11.38      0.86 o 
   4   2   5       13.68       12.25      1.45 o 
  -5   3   5       12.95       11.59      0.34 o 
  -4   3   5       11.56       17.65      1.29 o 
  -3   3   5       23.17       37.83      1.02 o 
  -2   3   5       87.56       86.09      3.44 o 
  -1   3   5       44.10       31.60      0.68 o 
   0   3   5      291.95      237.44      9.06 o 
   1   3   5       98.62      100.22      1.89 o 
   2   3   5        0.83        8.98      0.94 o 
   3   3   5      207.60      191.35      5.46 o 
   4   3   5       60.48       52.11      1.16 o 
  -5   4   5        5.95        3.72      0.26 o 
  -4   4   5       23.70       20.23      0.68 o 
  -3   4   5       23.77       29.07      1.39 o 
  -2   4   5     1924.69     1700.12     68.27 o 
  -1   4   5      297.45      262.94      8.86 o 
   0   4   5     2920.82     2204.96    107.79 o 
   1   4   5        9.11       10.53      0.37 o 
   2   4   5      134.45      127.33      3.38 o 
   3   4   5      158.15      127.48      2.34 o 
   4   4   5       11.62        8.05      0.51 o 
  -5   5   5        1.35        0.01      0.43 o 
  -4   5   5       40.01       34.73      2.82 o 
  -3   5   5        2.84        3.32      2.74 o 
  -2   5   5       10.79       12.43      1.33 o 
  -1   5   5      376.43      283.87     11.95 o 
   0   5   5       75.28       69.32      2.98 o 
   1   5   5      299.37      272.54      9.14 o 
   2   5   5       52.54       44.61      2.54 o 
   3   5   5       20.59       15.54      1.19 o 
   4   5   5        1.68        3.25      0.26 o 
  -5   6   5        2.39        2.05      0.29 o 
  -4   6   5        9.81       10.04      0.88 o 
  -3   6   5      531.12      503.82     35.41 o 
  -2   6   5      107.65      112.28     13.36 o 
  -1   6   5      853.49      650.53     38.93 o 
   0   6   5        9.79        9.53      0.58 o 
   1   6   5      925.22      846.27     52.84 o 
   2   6   5      106.16       87.72      1.92 o 
   3   6   5      332.91      255.28      4.36 o 
   4   6   5        8.71        6.52      0.43 o 
  -5   7   5       18.46       17.18      3.66 o 
  -4   7   5       36.58       30.41      2.91 o 
  -3   7   5      430.73      385.45     43.70 o 
  -2   7   5     1099.66      891.29     82.69 o 
  -1   7   5        1.06        0.63      0.25 o 
   0   7   5      561.99      460.36     24.63 o 
   1   7   5       16.27       18.80      0.52 o 
   2   7   5      388.54      311.04     21.11 o 
   3   7   5       71.85       59.13      1.84 o 
  -5   8   5        5.36        6.86      1.58 o 
  -4   8   5       21.78       17.30      1.98 o 
  -3   8   5      377.67      346.56     33.74 o 
  -2   8   5      195.82      167.85     13.38 o 
  -1   8   5        4.23        5.84      0.33 o 
   0   8   5       30.66       24.18      1.50 o 
   1   8   5      815.05      754.06     62.66 o 
   2   8   5      110.68       79.74      4.34 o 
   3   8   5       21.31       16.85      1.43 o 
  -4   9   5        0.00        1.31      1.24 o 
  -3   9   5      155.67      144.07     16.33 o 
  -2   9   5        8.52        8.12      0.45 o 
  -1   9   5      757.63      562.89     45.93 o 
   0   9   5     1064.08      867.17     68.98 o 
   1   9   5       64.24       44.20      4.60 o 
   2   9   5      519.59      460.46     24.26 o 
   3   9   5       25.19       20.41      0.57 o 
  -4  10   5       42.96       52.12      8.84 o 
  -3  10   5        0.59       -0.27      0.96 o 
  -2  10   5        1.42        2.22      0.53 o 
  -1  10   5      152.06      131.83     14.73 o 
   0  10   5       11.78        7.57      0.60 o 
   1  10   5        2.46        2.95      0.34 o 
   2  10   5       10.80       15.80      0.61 o 
   3  10   5       44.72       48.02      1.02 o 
  -4  11   5        7.57        9.58      0.86 o 
  -3  11   5        0.07        3.01      0.57 o 
  -2  11   5      828.19      661.81     52.68 o 
  -1  11   5       15.21       12.99      1.21 o 
   0  11   5      355.56      294.51     33.05 o 
   1  11   5       14.39       13.84      0.52 o 
   2  11   5      247.07      253.64     15.88 o 
   3  11   5        6.11        6.04      0.47 o 
  -4  12   5       30.46       41.94      0.98 o 
  -3  12   5       36.92       46.60      2.09 o 
  -2  12   5      742.15      666.61     44.11 o 
  -1  12   5      679.93      510.55     32.20 o 
   0  12   5      143.05      115.06     15.08 o 
   1  12   5      370.09      375.57     20.64 o 
   2  12   5        1.68        2.19      0.65 o 
   3  12   5        0.18        0.86      0.47 o 
  -4  13   5       28.22       39.05      1.08 o 
  -3  13   5        5.63        7.59      0.84 o 
  -2  13   5      425.56      479.77     17.61 o 
  -1  13   5       44.81       38.23      0.97 o 
   0  13   5      184.38      170.52     24.43 o 
   1  13   5       10.42       13.74      1.55 o 
   2  13   5      186.03      241.47      4.68 o 
   3  13   5       77.02      146.33      4.64 o 
  -4  14   5       19.49       27.08      0.63 o 
  -3  14   5       31.93       40.33      1.19 o 
  -2  14   5        2.41        4.95      0.96 o 
  -1  14   5      221.62      253.91      5.34 o 
   0  14   5       63.22       95.85     16.39 o 
   1  14   5      501.64      767.65     28.21 o 
   2  14   5       81.98      147.05      3.28 o 
   3  14   5       45.19       61.00      3.01 o 
  -4  15   5        4.21        4.83      0.34 o 
  -3  15   5      156.69      196.87      3.90 o 
  -2  15   5        3.01        7.10      1.10 o 
  -1  15   5       19.53       19.58      1.47 o 
   0  15   5      126.14      178.59     31.91 o 
   1  15   5        0.11        0.70      1.06 o 
   2  15   5       62.70      111.96      3.95 o 
   3  15   5       31.50       38.51      0.84 o 
  -4  16   5        1.23        2.95      0.29 o 
  -3  16   5        2.67        4.30      0.48 o 
  -2  16   5        0.63       -0.04      1.30 o 
  -1  16   5      255.58      311.10     12.13 o 
   0  16   5        5.98       11.36      1.09 o 
   1  16   5      143.84      236.53      4.92 o 
   2  16   5       41.08       58.02      1.27 o 
   3  16   5      147.48      165.01      4.56 o 
  -4  17   5        4.86        4.65      0.65 o 
  -3  17   5       18.48       21.69      0.61 o 
  -2  17   5       31.36       37.02      0.89 o 
  -1  17   5      754.29      871.08      9.41 o 
   0  17   5       36.32       58.73      7.50 o 
   1  17   5        0.39        0.56      1.34 o 
   2  17   5       58.95       79.22      1.74 o 
  -3  18   5        1.44        1.46      0.31 o 
  -2  18   5       47.72       52.46      1.80 o 
  -1  18   5       17.23       14.20      1.02 o 
   0  18   5       26.41       36.84      3.42 o 
   1  18   5        0.19        0.71      0.63 o 
   2  18   5       35.66       43.04      0.93 o 
  -3  19   5        0.01        0.66      0.37 o 
  -2  19   5      143.94      151.66     14.51 o 
  -1  19   5        6.10        7.83      0.82 o 
   0  19   5       18.28       22.15      1.51 o 
   1  19   5       14.76       19.32      0.68 o 
   2  19   5        1.09        1.58      0.45 o 
  -3  20   5        5.78        6.41      0.43 o 
  -2  20   5      156.73      152.00     11.66 o 
  -1  20   5        0.93        0.26      0.76 o 
   0  20   5        4.43        3.74      0.31 o 
   1  20   5      113.81      114.79      2.26 o 
   2  20   5       30.30       31.04      0.78 o 
  -3  21   5        6.77        7.07      0.61 o 
  -2  21   5       16.82       18.31      0.88 o 
  -1  21   5       12.69       12.09      0.74 o 
   0  21   5      158.05      146.96      9.56 o 
   1  21   5      117.96      113.52      2.97 o 
   2  21   5       30.91       28.86      0.78 o 
  -2  22   5        0.19        0.49      0.35 o 
  -1  22   5       21.51       19.10      1.35 o 
   0  22   5       55.31       49.40      2.33 o 
   1  22   5       59.72       61.43      1.27 o 
  -2  23   5       20.24       18.00      0.55 o 
  -1  23   5        0.00        0.55      0.74 o 
   0  23   5        0.27        0.40      0.24 o 
   1  23   5        1.39        0.73      0.33 o 
  -2  24   5        0.40        0.39      0.23 o 
  -1  24   5       25.09       19.21      0.59 o 
   0  24   5       14.79       11.54      0.33 o 
   1  24   5        7.12        8.22      0.43 o 
  -1  25   5       81.94       62.71      1.56 o 
   0  25   5        0.42        0.48      0.15 o 
  -4   0   6        4.01        2.70      0.39 o 
  -2   0   6      141.08      101.80      2.58 o 
   0   0   6      712.97      660.90     32.00 o 
   2   0   6      186.28      178.87      3.95 o 
  -5   1   6        6.43        6.42      0.22 o 
  -4   1   6       26.47       27.90      0.63 o 
  -3   1   6       62.81       64.71      1.94 o 
  -2   1   6       14.05       12.22      0.36 o 
  -1   1   6       49.81       48.42      1.03 o 
   0   1   6       20.24        9.79      0.35 o 
   1   1   6      174.94      163.24      2.52 o 
   2   1   6      347.50      270.48      6.12 o 
   3   1   6        8.30        6.28      0.33 o 
  -5   2   6       65.84       38.17      0.77 o 
  -4   2   6        0.48        3.56      1.47 o 
  -3   2   6      100.49       92.76      7.73 o 
  -2   2   6       57.10       58.56      1.24 o 
  -1   2   6      434.77      332.69      4.73 o 
   0   2   6      206.33      178.40      5.78 o 
   1   2   6     2643.33     1823.88     19.25 o 
   2   2   6      577.38      486.86      6.61 o 
   3   2   6       37.77       24.73      0.55 o 
  -5   3   6        0.37        0.28      0.43 o 
  -4   3   6      101.85      104.36      2.12 o 
  -3   3   6      141.71      172.82     10.99 o 
  -2   3   6      251.75      233.46      6.18 o 
  -1   3   6       13.50       14.17      0.72 o 
   0   3   6      334.95      222.82      8.08 o 
   1   3   6       23.93       26.75      1.51 o 
   2   3   6      431.51      396.01      4.44 o 
   3   3   6       94.59       81.42      3.25 o 
  -4   4   6       12.62       14.34      1.33 o 
  -3   4   6        1.52        2.91      0.35 o 
  -2   4   6        2.93        3.60      0.33 o 
  -1   4   6       44.60       34.48      1.04 o 
   0   4   6       32.91       29.04      1.33 o 
   1   4   6       14.27       14.46      0.41 o 
   2   4   6       41.17       35.54      0.94 o 
   3   4   6       68.40       53.93      1.66 o 
  -4   5   6       36.77       33.14      1.43 o 
  -3   5   6        9.38       10.26      0.49 o 
  -2   5   6      862.54      768.28     49.10 o 
  -1   5   6      100.78       77.72      1.72 o 
   0   5   6        5.91        7.71      0.43 o 
   1   5   6      209.85      211.33      3.00 o 
   2   5   6       25.59       20.06      0.54 o 
   3   5   6       37.52       32.30      2.70 o 
  -4   6   6        2.56        2.23      1.45 o 
  -3   6   6        3.01        4.35      0.82 o 
  -2   6   6      158.15      123.60      9.78 o 
  -1   6   6       19.14       14.79      0.41 o 
   0   6   6      534.64      479.69     25.70 o 
   1   6   6     1243.29     1000.20     43.09 o 
   2   6   6       37.57       27.81      1.31 o 
   3   6   6      106.67       78.43      3.36 o 
  -4   7   6       55.81       43.39      3.50 o 
  -3   7   6       11.67       10.75      1.12 o 
  -2   7   6      126.97      101.06      3.11 o 
  -1   7   6       11.27       10.43      0.43 o 
   0   7   6     1156.95      940.14     59.40 o 
   1   7   6       34.33       29.20      1.58 o 
   2   7   6      298.00      247.10      9.12 o 
   3   7   6        0.85        1.12      0.45 o 
  -4   8   6       26.43       19.27      0.67 o 
  -3   8   6       43.68       41.90      2.19 o 
  -2   8   6        7.87        8.07      0.92 o 
  -1   8   6       10.68        9.73      0.40 o 
   0   8   6       66.61       62.88      3.14 o 
   1   8   6       30.86       20.96      0.58 o 
   2   8   6       79.01       67.56      3.99 o 
   3   8   6      215.41      196.90      6.94 o 
  -4   9   6       23.20       25.77      2.76 o 
  -3   9   6        0.28       -0.88      0.88 o 
  -2   9   6        0.49        1.02      0.34 o 
  -1   9   6        7.74        6.59      0.44 o 
   0   9   6       11.45        9.33      0.69 o 
   1   9   6       99.50       97.02      4.17 o 
   2   9   6        1.18        1.24      0.34 o 
   3   9   6        4.19        5.07      0.70 o 
  -4  10   6        0.98       -1.05      1.05 o 
  -3  10   6      176.13      155.68     13.13 o 
  -2  10   6       51.70       41.95      3.60 o 
  -1  10   6      879.82      656.12     44.27 o 
   0  10   6      173.69      160.84     15.13 o 
   1  10   6      165.91      149.05     10.05 o 
   2  10   6       41.60       47.05      0.95 o 
   3  10   6       43.69       40.49      0.87 o 
  -4  11   6       54.22       71.15      5.32 o 
  -3  11   6        6.80        5.60      0.61 o 
  -2  11   6       18.95       15.98      0.59 o 
  -1  11   6      777.64      586.52     42.43 o 
   0  11   6      261.16      233.42     27.52 o 
   1  11   6        0.32        0.66      0.40 o 
   2  11   6       77.63       69.90      2.76 o 
   3  11   6      262.79      388.76      4.99 o 
  -4  12   6        0.09        0.14      1.12 o 
  -3  12   6       69.63       86.50      4.77 o 
  -2  12   6       27.91       25.40      1.13 o 
  -1  12   6      255.03      197.38     12.85 o 
   0  12   6       14.82       15.64      1.86 o 
   1  12   6       42.40       45.10      2.64 o 
   2  12   6       40.85       56.91      1.51 o 
   3  12   6       24.62       36.66      1.13 o 
  -4  13   6       23.89       34.66      0.78 o 
  -3  13   6        5.19        8.43      0.96 o 
  -2  13   6       36.17       35.89      1.62 o 
  -1  13   6        9.11        6.67      1.06 o 
   0  13   6       27.89       35.51      4.57 o 
   1  13   6       36.72       41.16      1.00 o 
   2  13   6        6.27        8.75      0.66 o 
   3  13   6        0.05        0.05      1.68 o 
  -4  14   6       39.84       60.49      1.55 o 
  -3  14   6        6.90       10.15      1.17 o 
  -2  14   6       16.62       19.58      1.39 o 
  -1  14   6       84.42       82.47      3.25 o 
   0  14   6        0.14        0.07      0.71 o 
   1  14   6      120.15      195.41      6.69 o 
   2  14   6       20.61       36.07      1.15 o 
  -4  15   6       18.87       23.56      1.88 o 
  -3  15   6        2.06        2.16      0.51 o 
  -2  15   6        3.70        5.11      0.83 o 
  -1  15   6      203.47      259.83      5.16 o 
   0  15   6      734.25     1100.72    179.61 o 
   1  15   6      129.27      234.04     10.37 o 
   2  15   6      185.48      317.87      6.14 o 
  -3  16   6       47.58       59.50      1.24 o 
  -2  16   6        0.05        1.06      1.13 o 
  -1  16   6       10.96       15.70      1.31 o 
   0  16   6       20.98       33.08      4.82 o 
   1  16   6        3.05       12.37      0.74 o 
   2  16   6        8.26       13.79      1.94 o 
  -3  17   6        0.11        0.34      0.41 o 
  -2  17   6       22.38       28.07      0.82 o 
  -1  17   6        7.68        8.85      0.75 o 
   0  17   6        6.36       11.44      1.04 o 
   1  17   6       81.31      137.69      2.99 o 
   2  17   6        0.48        0.44      0.73 o 
  -3  18   6       77.12       95.38      9.98 o 
  -2  18   6        3.23        5.03      0.46 o 
  -1  18   6       65.00       70.11      1.86 o 
   0  18   6       52.24       66.02      7.50 o 
   1  18   6       32.32       39.99      0.83 o 
   2  18   6        4.54        6.69      0.65 o 
  -3  19   6       27.57       31.04      2.43 o 
  -2  19   6        7.06        7.66      0.44 o 
  -1  19   6       72.38       73.94      1.56 o 
   0  19   6       66.54       76.04      6.10 o 
   1  19   6        8.31        9.79      0.46 o 
   2  19   6       14.92       11.52      0.36 o 
  -3  20   6        1.43        1.77      0.31 o 
  -2  20   6        3.97        4.84      0.37 o 
  -1  20   6       10.55       10.20      1.13 o 
   0  20   6       49.66       50.82      3.47 o 
   1  20   6      102.72      118.05      4.30 o 
  -2  21   6        0.95        0.94      0.51 o 
  -1  21   6      103.28      109.08     12.62 o 
   0  21   6        8.33        9.96      0.42 o 
   1  21   6        4.46        6.42      0.35 o 
  -2  22   6        3.16        4.50      0.25 o 
  -1  22   6        0.54        0.69      0.53 o 
   0  22   6        8.14        9.33      0.57 o 
   1  22   6       29.34       27.18      1.17 o 
  -1  23   6       10.78        9.39      0.43 o 
   0  23   6       54.02       45.65      2.65 o 
  -3   0   7      168.01      166.08      3.68 o 
  -1   0   7      228.00      189.47      3.87 o 
   1   0   7       37.41       35.84      1.10 o 
   3   0   7        8.76        9.94      0.51 o 
  -4   1   7       13.13       10.99      0.34 o 
  -3   1   7      147.12      149.74      2.48 o 
  -2   1   7        0.32        0.16      0.31 o 
  -1   1   7      178.33      168.00      2.60 o 
   0   1   7      832.68      697.53     31.84 o 
   1   1   7        1.74        1.55      0.28 o 
   2   1   7       75.21       59.91      1.26 o 
   3   1   7        6.18        4.35      0.33 o 
  -4   2   7        3.19        7.81      2.13 o 
  -3   2   7      300.92      308.21     23.55 o 
  -2   2   7        1.22        1.36      0.37 o 
  -1   2   7      321.82      299.63      3.44 o 
   0   2   7      118.04      112.73      4.64 o 
   1   2   7        7.32        6.33      0.30 o 
   2   2   7        6.48        7.05      0.41 o 
   3   2   7        8.25        6.45      0.47 o 
  -4   3   7      117.05      131.56      2.24 o 
  -3   3   7        0.71        5.27      0.63 o 
  -2   3   7      174.34      177.84      3.72 o 
  -1   3   7      570.71      494.91      6.47 o 
   0   3   7        2.93        3.27      0.23 o 
   1   3   7        0.01        0.27      0.55 o 
   2   3   7       11.07       10.04      0.47 o 
   3   3   7        6.44        5.16      0.34 o 
  -4   4   7       11.44       12.75      2.13 o 
  -3   4   7       38.35       34.87      0.72 o 
  -2   4   7      384.89      316.53      9.21 o 
  -1   4   7       23.60       23.88      1.08 o 
   0   4   7      349.70      293.71     12.76 o 
   1   4   7      216.72      178.63      2.81 o 
   2   4   7       82.90       67.70      2.99 o 
   3   4   7        2.97        2.83      0.28 o 
  -4   5   7       50.87       52.67      2.64 o 
  -3   5   7       18.18       14.12      1.29 o 
  -2   5   7      179.07      155.77      2.68 o 
  -1   5   7      346.35      293.84      8.63 o 
   0   5   7        0.32        0.06      0.53 o 
   1   5   7       66.47       60.71      1.24 o 
   2   5   7       39.41       35.23      1.70 o 
   3   5   7      153.61      129.96      6.32 o 
  -4   6   7        8.14        4.45      1.45 o 
  -3   6   7        0.46        0.68      0.29 o 
  -2   6   7      133.04      115.63      3.01 o 
  -1   6   7      161.58      125.56      7.65 o 
   0   6   7       50.18       41.79      2.26 o 
   1   6   7       22.60       14.68      0.51 o 
   2   6   7       78.35       67.55      1.40 o 
   3   6   7        5.35        5.79      0.36 o 
  -4   7   7        0.28       -0.86      0.86 o 
  -3   7   7       11.50        8.73      0.41 o 
  -2   7   7       95.07       94.42      7.94 o 
  -1   7   7      629.28      506.10     21.48 o 
   0   7   7      498.42      415.03     31.41 o 
   1   7   7      116.44      114.99      5.42 o 
   2   7   7        5.03        5.85      0.36 o 
   3   7   7       30.39       33.19      0.84 o 
  -4   8   7        3.37        2.64      0.35 o 
  -3   8   7       42.21       38.26      0.81 o 
  -2   8   7        0.69        0.24      0.39 o 
  -1   8   7        2.07        2.54      1.15 o 
   0   8   7      425.63      378.90     30.78 o 
   1   8   7       93.60       89.46      2.88 o 
   2   8   7        1.02        1.49      0.68 o 
  -4   9   7        2.26        1.19      0.36 o 
  -3   9   7       33.18       26.42      0.72 o 
  -2   9   7       21.92       20.65      2.05 o 
  -1   9   7      647.32      485.41     29.03 o 
   0   9   7       28.12       16.30      1.54 o 
   1   9   7      284.47      291.51     15.77 o 
   2   9   7       35.35       29.36      0.72 o 
  -4  10   7        7.47        7.98      0.53 o 
  -3  10   7      123.51      115.70      4.23 o 
  -2  10   7      175.45      151.37     10.07 o 
  -1  10   7       22.89       18.86      0.78 o 
   0  10   7        1.09        0.57      0.37 o 
   1  10   7       15.85       21.73      0.92 o 
   2  10   7      203.82      218.22     10.52 o 
  -4  11   7        8.97       13.88      1.76 o 
  -3  11   7       35.56       34.25      2.76 o 
  -2  11   7       64.34       59.88      4.07 o 
  -1  11   7      131.91      106.81      7.51 o 
   0  11   7       80.63       77.36      8.78 o 
   1  11   7        6.59       10.50      0.65 o 
   2  11   7        9.19       12.17      0.76 o 
  -4  12   7        0.75        0.98      0.52 o 
  -3  12   7       19.63       22.24      0.86 o 
  -2  12   7      177.95      165.79     13.97 o 
  -1  12   7        1.40        1.44      0.48 o 
   0  12   7      264.93      277.91     36.25 o 
   1  12   7       74.30      107.52      5.46 o 
   2  12   7      309.40      510.49      6.17 o 
  -3  13   7       13.41       21.24      1.35 o 
  -2  13   7        6.97        7.01      0.72 o 
  -1  13   7        9.75        9.81      0.92 o 
   0  13   7        8.06        7.91      1.02 o 
   1  13   7       32.43       49.38      1.12 o 
   2  13   7       22.48       39.53      1.06 o 
  -3  14   7        1.75        2.65      0.92 o 
  -2  14   7      110.77      157.17      3.27 o 
  -1  14   7       24.81       24.32      3.38 o 
   0  14   7      244.18      357.17     60.39 o 
   1  14   7      140.04      236.75      5.01 o 
   2  14   7        3.34       11.48      0.66 o 
  -3  15   7       13.68       22.14      0.75 o 
  -2  15   7        4.23        6.69      0.83 o 
  -1  15   7       48.17       63.87      1.54 o 
   0  15   7        5.63       18.02      2.80 o 
   1  15   7       15.49       31.19      1.90 o 
   2  15   7       62.67       85.73      2.45 o 
  -3  16   7       11.99       17.34      0.92 o 
  -2  16   7      129.47      167.52      4.48 o 
  -1  16   7        0.08       -1.55      1.55 o 
   0  16   7        8.33       18.88      2.59 o 
   1  16   7        8.43       17.54      0.73 o 
  -3  17   7       31.28       37.41      2.07 o 
  -2  17   7       59.35       66.59      1.74 o 
  -1  17   7      105.37      118.82      2.46 o 
   0  17   7       71.14       92.65     10.24 o 
   1  17   7       87.22      127.32      4.26 o 
  -3  18   7       16.30       18.50      2.11 o 
  -2  18   7       17.88       20.11      1.74 o 
  -1  18   7        1.86        2.30      1.43 o 
   0  18   7       29.62       42.60      4.60 o 
   1  18   7       31.46       37.41      0.82 o 
  -2  19   7       27.98       34.52      3.66 o 
  -1  19   7        7.97        7.71      0.43 o 
   0  19   7       21.14       23.16      1.41 o 
   1  19   7       10.56       10.54      0.38 o 
  -2  20   7       13.85       13.34      0.65 o 
  -1  20   7        0.03        0.76      0.41 o 
   0  20   7       26.09       27.47      1.59 o 
  -1  21   7        2.76        2.12      0.25 o 
   0  21   7       16.21       20.66      1.25 o 
  -4   0   8        5.83        8.49      0.43 o 
  -2   0   8      480.48      420.50      6.02 o 
   0   0   8      753.71      640.66     68.78 o 
   2   0   8       22.50       19.60      0.63 o 
  -4   1   8       29.74       27.57      0.56 o 
  -3   1   8       10.80        9.47      0.39 o 
  -2   1   8        1.05        2.80      1.21 o 
  -1   1   8       16.48       15.79      0.44 o 
   0   1   8        1.14        2.56      0.26 o 
   1   1   8        7.08        7.26      0.39 o 
   2   1   8       31.24       33.68      0.73 o 
  -4   2   8        9.60        9.16      0.82 o 
  -3   2   8        0.10        0.69      0.30 o 
  -2   2   8       43.53       37.44      1.43 o 
  -1   2   8       35.41       31.41      1.66 o 
   0   2   8      204.70      165.13      6.40 o 
   1   2   8       45.62       37.81      0.81 o 
   2   2   8      124.54      115.09      6.79 o 
  -4   3   8        0.01        0.30      0.28 o 
  -3   3   8       24.55       27.98      1.31 o 
  -2   3   8       65.21       57.60      1.68 o 
  -1   3   8       79.16       69.38      5.99 o 
   0   3   8      331.95      296.84      7.42 o 
   1   3   8      493.32      421.36      4.63 o 
   2   3   8       24.34       24.00      0.58 o 
  -4   4   8        6.65        4.02      0.31 o 
  -3   4   8      150.15      141.39      6.49 o 
  -2   4   8       55.14       46.19      0.91 o 
  -1   4   8        1.11        0.21      0.58 o 
   0   4   8      114.69       98.18      6.53 o 
   1   4   8      153.11      123.61      4.32 o 
   2   4   8        0.12        0.24      0.48 o 
  -4   5   8        0.64        0.11      0.46 o 
  -3   5   8       37.28       35.70      0.86 o 
  -2   5   8       75.20       68.10      1.48 o 
  -1   5   8      217.61      158.41      2.74 o 
   0   5   8        1.13        1.15      0.23 o 
   1   5   8      208.87      191.94      3.03 o 
   2   5   8       76.47       70.04      4.19 o 
  -4   6   8        4.57        3.48      0.27 o 
  -3   6   8        5.32        4.47      1.02 o 
  -2   6   8       28.86       27.51      1.04 o 
  -1   6   8       64.25       45.22      1.53 o 
   0   6   8        1.19        2.45      0.25 o 
   1   6   8        8.38       10.46      0.48 o 
   2   6   8        2.13        1.77      0.30 o 
  -4   7   8        1.06       -0.38      0.58 o 
  -3   7   8       17.47       15.42      0.48 o 
  -2   7   8       13.91       11.58      0.86 o 
  -1   7   8        5.15        2.83      0.32 o 
   0   7   8       37.39       37.82      3.78 o 
   1   7   8        1.64        2.88      0.34 o 
   2   7   8       60.77       61.72      1.24 o 
  -4   8   8       25.19       24.12      1.04 o 
  -3   8   8       15.67       13.26      0.70 o 
  -2   8   8      358.06      310.23     16.65 o 
  -1   8   8       13.16       11.71      0.48 o 
   0   8   8      408.93      396.60     36.64 o 
   1   8   8      106.04      119.52      3.23 o 
   2   8   8       12.12        9.86      0.53 o 
  -3   9   8        1.72        2.40      0.34 o 
  -2   9   8       95.34       79.57      3.60 o 
  -1   9   8       12.50        9.09      0.48 o 
   0   9   8       16.13       15.06      1.41 o 
   1   9   8       23.09       23.19      0.62 o 
   2   9   8        4.25        6.05      0.44 o 
  -3  10   8        2.38        2.86      0.42 o 
  -2  10   8       23.60       17.58      1.27 o 
  -1  10   8       41.34       33.24      2.74 o 
   0  10   8       39.36       31.87      4.02 o 
   1  10   8        2.60        3.72      0.41 o 
   2  10   8       78.36      120.53      3.19 o 
  -3  11   8       65.94       74.42      5.30 o 
  -2  11   8        9.86       10.68      0.55 o 
  -1  11   8       84.76       72.35      1.56 o 
   0  11   8        5.56        8.28      0.97 o 
   1  11   8       29.10       36.05      0.84 o 
   2  11   8        7.38       11.47      0.61 o 
  -3  12   8       41.62       63.72      2.43 o 
  -2  12   8        1.76        2.18      0.78 o 
  -1  12   8       70.23       77.90      3.66 o 
   0  12   8        1.04        1.37      0.59 o 
   1  12   8        1.23        1.92      0.58 o 
  -3  13   8       50.75       89.61      6.42 o 
  -2  13   8        0.20        0.22      0.95 o 
  -1  13   8      398.74      457.61     16.37 o 
   0  13   8       51.32       70.91     10.02 o 
   1  13   8        5.40        7.72      0.59 o 
  -3  14   8        2.18        4.24      0.63 o 
  -2  14   8        3.57        2.55      1.31 o 
  -1  14   8       37.04       42.99      1.26 o 
   0  14   8        4.21       11.10      1.34 o 
   1  14   8       28.71       56.23      1.24 o 
  -3  15   8       18.70       20.05      0.48 o 
  -2  15   8        7.82       11.64      0.76 o 
  -1  15   8        3.58        5.12      0.68 o 
   0  15   8        2.04        3.99      0.93 o 
   1  15   8        2.18        1.49      0.52 o 
  -2  16   8      173.62      216.91      8.55 o 
  -1  16   8        2.89        2.92      0.48 o 
   0  16   8       67.36      104.59     13.51 o 
   1  16   8        4.69        7.11      0.88 o 
  -2  17   8      130.48      163.00     11.68 o 
  -1  17   8        0.47       -0.18      0.66 o 
   0  17   8        0.04        0.46      0.42 o 
  -2  18   8       13.99       19.11      1.82 o 
  -1  18   8       39.07       47.41      4.54 o 
   0  18   8        0.14        0.20      0.33 o 
  -1  19   8        2.33        3.86      0.72 o 
  -3   0   9       32.66       28.72      0.86 o 
  -1   0   9      154.30      124.73      3.33 o 
   1   0   9       44.10       43.51      1.29 o 
  -3   1   9       43.78       39.30      2.01 o 
  -2   1   9       37.35       37.40      0.80 o 
  -1   1   9      134.14      112.03      4.95 o 
   0   1   9       19.03       17.49      1.34 o 
   1   1   9        0.27        0.43      0.36 o 
  -3   2   9       32.07       30.77      2.00 o 
  -2   2   9       34.85       33.34      1.41 o 
  -1   2   9       16.51       14.89      0.74 o 
   0   2   9        7.50        7.78      0.42 o 
   1   2   9       51.26       41.30      0.96 o 
  -3   3   9       32.00       36.13      1.37 o 
  -2   3   9        4.07        6.17      0.34 o 
  -1   3   9        6.10        6.44      0.70 o 
   0   3   9       47.21       44.41      3.06 o 
   1   3   9        0.13        0.42      0.35 o 
  -3   4   9        2.06        2.85      0.76 o 
  -2   4   9        0.61        1.94      0.43 o 
  -1   4   9       25.38       21.19      0.57 o 
   0   4   9       14.02        9.79      0.76 o 
   1   4   9       13.00       14.99      0.43 o 
  -3   5   9        6.48        6.24      0.33 o 
  -2   5   9        2.79        3.09      0.29 o 
  -1   5   9        2.35        3.89      0.34 o 
   0   5   9        9.57        9.06      1.15 o 
   1   5   9       41.03       38.96      1.94 o 
  -3   6   9       14.13       10.94      0.43 o 
  -2   6   9       39.94       36.37      1.70 o 
  -1   6   9      261.94      227.98     12.83 o 
   0   6   9       32.00       33.27      3.42 o 
   1   6   9      111.42      119.99      2.23 o 
  -3   7   9       17.21       15.97      0.76 o 
  -2   7   9       64.22       59.20      1.22 o 
  -1   7   9       45.03       40.69      1.12 o 
   0   7   9        6.31        6.84      0.95 o 
   1   7   9        5.18        4.41      0.36 o 
  -3   8   9        6.54        6.15      0.37 o 
  -2   8   9        3.73        2.96      0.37 o 
  -1   8   9        3.18        2.02      0.36 o 
   0   8   9        5.42        5.58      0.82 o 
   1   8   9        2.19        3.58      0.47 o 
  -3   9   9        0.61        0.54      0.42 o 
  -2   9   9       48.41       42.78      3.15 o 
  -1   9   9       18.96       15.13      1.29 o 
   0   9   9       24.81       30.59      4.38 o 
   1   9   9       74.11      107.46      2.16 o 
  -3  10   9        1.41        1.72      0.44 o 
  -2  10   9       29.70       28.46      0.84 o 
  -1  10   9       11.55       10.17      1.06 o 
   0  10   9        7.31        6.33      0.37 o 
   1  10   9       74.72      161.44      4.01 o 
  -2  11   9       64.61       70.08      1.52 o 
  -1  11   9        0.61        0.24      0.58 o 
   0  11   9      129.26      188.46     28.93 o 
   1  11   9        5.02       10.55      0.86 o 
  -2  12   9       11.56       16.85      0.79 o 
  -1  12   9        0.88       -0.63      0.98 o 
   0  12   9       19.78       29.87      4.52 o 
  -2  13   9        0.24        0.57      1.37 o 
  -1  13   9       18.30       25.52      1.43 o 
   0  13   9       35.39       63.07     10.66 o 
  -2  14   9       29.62       45.14      1.02 o 
  -1  14   9       83.87      120.34      7.57 o 
   0  14   9        7.64       20.57      2.28 o 
  -1  15   9       35.26       47.81      1.33 o 
  -2   0  10       33.17       23.12      0.70 o 
   0   0  10      144.19      143.10     33.45 o 
  -2   1  10       16.51       14.71      0.41 o 
  -1   1  10       59.15       52.46      1.13 o 
   0   1  10       40.11       41.95      5.64 o 
  -2   2  10        0.04        0.23      0.46 o 
  -1   2  10       84.98       69.87      1.47 o 
   0   2  10        8.21        9.48      0.66 o 
  -2   3  10       25.17       24.58      0.54 o 
  -1   3  10        5.01        5.23      0.37 o 
   0   3  10      129.80      121.57     12.06 o 
  -2   4  10        7.16        6.23      0.65 o 
  -1   4  10       41.46       34.94      1.84 o 
   0   4  10        0.72        1.59      0.32 o 
  -2   5  10       41.05       32.01      0.69 o 
  -1   5  10       39.16       28.01      1.31 o 
   0   5  10       70.71       70.66      9.83 o 
  -2   6  10       38.83       32.90      0.70 o 
  -1   6  10       69.44       60.46      4.69 o 
   0   6  10        8.55       10.98      1.61 o 
  -2   7  10       42.09       43.25      1.78 o 
  -1   7  10       11.89       11.41      0.44 o 
   0   7  10        2.51        3.02      0.37 o 
  -2   8  10        0.43        0.53      0.42 o 
  -1   8  10       36.47       33.90      0.75 o 
  -1   9  10        8.88       13.87      0.55 o 
                                                 
